# Supplementary material for: Crystal structure of (E)-1-(4-chloro­phen­yl)ethanone O-de­hydro­abietyloxime
Source: Acta Crystallogr Sect E Struct Rep Online. 2014 Aug 1;70(Pt 9):o899–900. doi: 10.1107/S1600536814015888 (PMC4186074; doi:10.1107/S1600536814015888)
Supplement: Supplementary file 1 [file e-70-0o899-sup1.cif]

##############################################################################
#                                                                            #
# This CIF contains the data in a paper accepted for publication in          #
# Acta Crystallographica Section E. It conforms to the requirements of       #
# Notes for Authors for Acta Crystallographica Section E, and has been       #
# peer reviewed under the auspices of the IUCr Commission on Journals.       #
#                                                                            #
# Full details of the Crystallographic Information File format               #
# are given in the paper "The Crystallographic Information File (CIF):       #
# a New Standard Archive File for Crystallography" by S. R. Hall, F. H.      #
# Allen and I. D. Brown [Acta Cryst. (1991), A47, 655-685].                  #
#                                                                            #
# The current version of the core CIF dictionary is obtainable from          #
# ftp://ftp.iucr.org/pub/cif_core.dic.                                       #
#                                                                            #
# Software is freely available for graphical display of the structure(s)     #
# in this CIF. For information consult the CIF software page                 #
# http://www.iucr.org/resources/cif/software.                                #
#                                                                            #
# This file may be used for bona fide research purposes within the           #
# scientific community so long as proper attribution is given to the journal # 
# article from which it was obtained.                                        #
#                                                                            #
##############################################################################
data_I
_audit_creation_method     SHELXL-97
_database_code_depnum_ccdc_archive     'CCDC 1012686'
_chemical_name_systematic
;
(<i>E</i>)-1-(4-Chlorophenyl)ethanone <i>O</i>-dehydroabietyloxime
;
_chemical_name_common     ?
_chemical_formula_moiety     'C28 H34 Cl N O2'
_chemical_formula_sum     'C28 H34 Cl N O2'
_chemical_formula_iupac     'C28 H34 Cl N O2'
_chemical_formula_weight     452.01
_chemical_melting_point     ?
_symmetry_cell_setting     orthorhombic
_symmetry_space_group_name_H-M     'P 21 21 21'
_symmetry_space_group_name_Hall     'P 2ac 2ab'
loop_
    _symmetry_equiv_pos_as_xyz
    'x, y, z'
    '-x+1/2, -y, z+1/2'
    '-x, y+1/2, -z+1/2'
    'x+1/2, -y+1/2, -z'
_cell_length_a     28.804(6)
_cell_length_b     6.1760(12)
_cell_length_c     13.922(3)
_cell_angle_alpha     90.00
_cell_angle_beta     90.00
_cell_angle_gamma     90.00
_cell_volume     2476.6(9)
_cell_formula_units_Z     4
_cell_measurement_reflns_used     25
_cell_measurement_theta_min     9
_cell_measurement_theta_max     13
_cell_measurement_temperature     293(2)
_exptl_crystal_description     block
_exptl_crystal_colour     colourless
_exptl_crystal_size_max     0.30
_exptl_crystal_size_mid     0.20
_exptl_crystal_size_min     0.10
_exptl_crystal_density_diffrn     1.212
_exptl_crystal_density_meas     ?
_exptl_crystal_density_method     'not measured'
_exptl_crystal_F_000     968
_exptl_absorpt_coefficient_mu     0.179
_exptl_absorpt_correction_type     psi-scan
_exptl_absorpt_process_details     '(North <i>et al.</i>, 1968)'
_exptl_absorpt_correction_T_min     0.9484
_exptl_absorpt_correction_T_max     0.9824
_exptl_special_details
;
;
_diffrn_ambient_temperature     293(2)
_diffrn_radiation_type     MoK\a
_diffrn_radiation_wavelength     0.71073
_diffrn_radiation_source     'fine-focus sealed tube'
_diffrn_radiation_monochromator     graphite
_diffrn_measurement_device_type     'Enraf--Nonius CAD-4'
_diffrn_measurement_method     \w/2\q
_diffrn_detector_area_resol_mean     ?
_diffrn_reflns_number     5186
_diffrn_reflns_av_R_equivalents     0.0991
_diffrn_reflns_av_sigmaI/netI     0.0907
_diffrn_reflns_theta_min     1.41
_diffrn_reflns_theta_max     25.38
_diffrn_reflns_theta_full     25.38
_diffrn_measured_fraction_theta_max     0.998
_diffrn_measured_fraction_theta_full     0.998
_diffrn_reflns_limit_h_min     -34
_diffrn_reflns_limit_h_max     34
_diffrn_reflns_limit_k_min     0
_diffrn_reflns_limit_k_max     7
_diffrn_reflns_limit_l_min     0
_diffrn_reflns_limit_l_max     16
_diffrn_standards_number     3
_diffrn_standards_interval_count     200
_diffrn_standards_interval_time     120
_diffrn_standards_decay_%     1
_refine_special_details
;
Refinement of <i>F</i>^2^ against ALL reflections. The weighted <i>R</i>-factor
<i>wR</i> and goodness of fit <i>S</i> are based on <i>F</i>^2^, conventional
<i>R</i>-factors <i>R</i> are based on <i>F</i>, with <i>F</i> set to zero for
negative <i>F</i>^2^. The threshold expression of <i>F</i>^2^ >
\s(<i>F</i>^2^) is used only for calculating <i>R</i>-factors(gt) <i>etc</i>.
and is not relevant to the choice of reflections for refinement.
<i>R</i>-factors based on <i>F</i>^2^ are statistically about twice as large
as those based on <i>F</i>, and <i>R</i>- factors based on ALL data will be
even larger.
;
_reflns_number_total     4554
_reflns_number_gt     2566
_reflns_threshold_expression     I>2\s(I)
_refine_ls_structure_factor_coef     Fsqd
_refine_ls_matrix_type     full
_refine_ls_R_factor_all     0.1368
_refine_ls_R_factor_gt     0.0692
_refine_ls_wR_factor_gt     0.1591
_refine_ls_wR_factor_ref     0.2051
_refine_ls_goodness_of_fit_ref     1.003
_refine_ls_restrained_S_all     1.003
_refine_ls_number_reflns     4554
_refine_ls_number_parameters     289
_refine_ls_number_restraints     0
_refine_ls_hydrogen_treatment     constr
_refine_ls_weighting_scheme     calc
_refine_ls_weighting_details
         'calc w=1/[\s^2^(Fo^2^)+(0.1000P)^2^+0.3000P] where P=(Fo^2^+2Fc^2^)/3'
_atom_sites_solution_hydrogens     geom
_atom_sites_solution_primary     direct
_atom_sites_solution_secondary     difmap
_refine_ls_shift/su_max     0.000
_refine_ls_shift/su_mean     0.000
_refine_diff_density_max     0.184
_refine_diff_density_min     -0.226
_refine_ls_extinction_method     none
_refine_ls_extinction_coef     ?
_refine_ls_abs_structure_details     'Flack (1983), 1911 Friedel pairs'
_refine_ls_abs_structure_Flack     0.05(16)
loop_
    _atom_type_symbol
    _atom_type_description
    _atom_type_scat_dispersion_real
    _atom_type_scat_dispersion_imag
    _atom_type_scat_source
    'C' 'C' 0.0033 0.0016
                         'International Tables Vol C Tables 4.2.6.8 and 6.1.1.4'
    'H' 'H' 0.0000 0.0000
                         'International Tables Vol C Tables 4.2.6.8 and 6.1.1.4'
    'N' 'N' 0.0061 0.0033
                         'International Tables Vol C Tables 4.2.6.8 and 6.1.1.4'
    'O' 'O' 0.0106 0.0060
                         'International Tables Vol C Tables 4.2.6.8 and 6.1.1.4'
    'Cl' 'Cl' 0.1484 0.1585
                         'International Tables Vol C Tables 4.2.6.8 and 6.1.1.4'
_computing_data_collection     'CAD-4 Software (Enraf--Nonius, 1989)'
_computing_cell_refinement     'CAD-4 Software (Enraf--Nonius, 1989)'
_computing_data_reduction     'XCAD4 (Harms & Wocadlo, 1995)'
_computing_structure_solution     'SHELXS97 (Sheldrick, 2008)'
_computing_structure_refinement     'SHELXL97 (Sheldrick, 2008)'
_computing_molecular_graphics     'SHELXTL (Sheldrick, 2008)'
_computing_publication_material     'SHELXTL (Sheldrick, 2008)'
loop_
    _atom_site_type_symbol
    _atom_site_label
    _atom_site_fract_x
    _atom_site_fract_y
    _atom_site_fract_z
    _atom_site_U_iso_or_equiv
    _atom_site_adp_type
    _atom_site_calc_flag
    _atom_site_refinement_flags
    _atom_site_occupancy
    _atom_site_symmetry_multiplicity
    _atom_site_disorder_assembly
    _atom_site_disorder_group
    Cl Cl 0.59358(6) 0.1759(3) 0.58245(11) 0.0903(6) Uani d . 1 1 . .
    N N 0.41858(16) 0.1075(8) 0.2777(4) 0.0786(15) Uani d . 1 1 . .
    O O1 0.34454(14) 0.3392(7) 0.2493(3) 0.0917(14) Uani d . 1 1 . .
    C C1 0.0874(3) 0.9817(14) 0.1786(7) 0.143(4) Uani d . 1 1 . .
    H H1A 0.0598 1.0654 0.1890 0.214 Uiso calc R 1 1 . .
    H H1B 0.1088 1.0637 0.1403 0.214 Uiso calc R 1 1 . .
    H H1C 0.1014 0.9479 0.2393 0.214 Uiso calc R 1 1 . .
    O O2 0.38242(13) 0.0305(7) 0.2150(3) 0.0774(12) Uani d . 1 1 . .
    C C2 0.0380(2) 0.6446(14) 0.1772(5) 0.106(2) Uani d . 1 1 . .
    H H2A 0.0303 0.5175 0.1409 0.159 Uiso calc R 1 1 . .
    H H2B 0.0109 0.7334 0.1844 0.159 Uiso calc R 1 1 . .
    H H2C 0.0492 0.6028 0.2394 0.159 Uiso calc R 1 1 . .
    C C3 0.07480(18) 0.7692(9) 0.1256(4) 0.0707(16) Uani d . 1 1 . .
    H H3A 0.0617 0.8110 0.0634 0.085 Uiso calc R 1 1 . .
    C C4 0.11734(16) 0.6380(9) 0.1050(4) 0.0564(13) Uani d . 1 1 . .
    C C5 0.13208(17) 0.5982(9) 0.0124(4) 0.0574(13) Uani d . 1 1 . .
    H H5A 0.1154 0.6568 -0.0386 0.069 Uiso calc R 1 1 . .
    C C6 0.17069(17) 0.4744(8) -0.0067(3) 0.0527(12) Uani d . 1 1 . .
    H H6A 0.1799 0.4552 -0.0701 0.063 Uiso calc R 1 1 . .
    C C7 0.19647(15) 0.3765(8) 0.0666(3) 0.0463(11) Uani d . 1 1 . .
    C C8 0.18179(17) 0.4124(8) 0.1606(3) 0.0525(13) Uani d . 1 1 . .
    C C9 0.14295(17) 0.5418(9) 0.1772(4) 0.0574(13) Uani d . 1 1 . .
    H H9A 0.1338 0.5645 0.2404 0.069 Uiso calc R 1 1 . .
    C C10 0.23686(16) 0.2213(8) 0.0425(3) 0.0480(11) Uani d . 1 1 . .
    C C11 0.26936(15) 0.2185(8) 0.1322(3) 0.0492(11) Uani d . 1 1 . .
    H H11A 0.2772 0.3707 0.1440 0.059 Uiso calc R 1 1 . .
    C C12 0.24209(17) 0.1469(9) 0.2209(3) 0.0560(13) Uani d . 1 1 . .
    H H12A 0.2265 0.0108 0.2079 0.067 Uiso calc R 1 1 . .
    H H12B 0.2632 0.1252 0.2744 0.067 Uiso calc R 1 1 . .
    C C13 0.20670(18) 0.3184(11) 0.2463(3) 0.0711(16) Uani d . 1 1 . .
    H H13A 0.1839 0.2558 0.2895 0.085 Uiso calc R 1 1 . .
    H H13B 0.2222 0.4346 0.2805 0.085 Uiso calc R 1 1 . .
    C C14 0.26495(17) 0.3094(9) -0.0430(3) 0.0589(13) Uani d . 1 1 . .
    H H14A 0.2462 0.3009 -0.1007 0.071 Uiso calc R 1 1 . .
    H H14B 0.2722 0.4606 -0.0317 0.071 Uiso calc R 1 1 . .
    C C15 0.30964(17) 0.1850(10) -0.0586(3) 0.0646(14) Uani d . 1 1 . .
    H H15A 0.3024 0.0354 -0.0737 0.077 Uiso calc R 1 1 . .
    H H15B 0.3262 0.2463 -0.1129 0.077 Uiso calc R 1 1 . .
    C C16 0.34032(18) 0.1924(10) 0.0290(3) 0.0631(14) Uani d . 1 1 . .
    H H16A 0.3496 0.3412 0.0406 0.076 Uiso calc R 1 1 . .
    H H16B 0.3682 0.1091 0.0165 0.076 Uiso calc R 1 1 . .
    C C17 0.31646(17) 0.1025(7) 0.1202(3) 0.0487(11) Uani d . 1 1 . .
    C C18 0.21533(19) 0.0064(8) 0.0147(4) 0.0611(14) Uani d . 1 1 . .
    H H18A 0.1982 -0.0505 0.0682 0.092 Uiso calc R 1 1 . .
    H H18B 0.2394 -0.0936 -0.0029 0.092 Uiso calc R 1 1 . .
    H H18C 0.1948 0.0272 -0.0388 0.092 Uiso calc R 1 1 . .
    C C19 0.3132(2) -0.1455(8) 0.1193(4) 0.0704(15) Uani d . 1 1 . .
    H H19A 0.3437 -0.2060 0.1118 0.106 Uiso calc R 1 1 . .
    H H19B 0.2939 -0.1909 0.0668 0.106 Uiso calc R 1 1 . .
    H H19C 0.2999 -0.1948 0.1787 0.106 Uiso calc R 1 1 . .
    C C20 0.34771(18) 0.1739(10) 0.2020(4) 0.0627(14) Uani d . 1 1 . .
    C C21 0.43576(18) -0.0547(9) 0.3230(4) 0.0562(13) Uani d . 1 1 . .
    C C22 0.4184(2) -0.2817(10) 0.3171(5) 0.0831(19) Uani d . 1 1 . .
    H H22A 0.3926 -0.2881 0.2734 0.125 Uiso calc R 1 1 . .
    H H22B 0.4085 -0.3287 0.3796 0.125 Uiso calc R 1 1 . .
    H H22C 0.4428 -0.3745 0.2945 0.125 Uiso calc R 1 1 . .
    C C23 0.47602(16) -0.0019(9) 0.3849(3) 0.0551(12) Uani d . 1 1 . .
    C C24 0.4921(2) -0.1439(10) 0.4542(4) 0.0766(17) Uani d . 1 1 . .
    H H24A 0.4777 -0.2780 0.4605 0.092 Uiso calc R 1 1 . .
    C C25 0.5287(2) -0.0937(11) 0.5145(4) 0.0809(19) Uani d . 1 1 . .
    H H25A 0.5389 -0.1922 0.5604 0.097 Uiso calc R 1 1 . .
    C C26 0.54968(19) 0.1069(11) 0.5048(4) 0.0647(15) Uani d . 1 1 . .
    C C27 0.53477(18) 0.2524(11) 0.4368(4) 0.0698(16) Uani d . 1 1 . .
    H H27A 0.5491 0.3868 0.4314 0.084 Uiso calc R 1 1 . .
    C C28 0.49870(18) 0.1988(9) 0.3768(4) 0.0653(14) Uani d . 1 1 . .
    H H28A 0.4891 0.2968 0.3301 0.078 Uiso calc R 1 1 . .
loop_
    _atom_site_aniso_label
    _atom_site_aniso_U_11
    _atom_site_aniso_U_22
    _atom_site_aniso_U_33
    _atom_site_aniso_U_12
    _atom_site_aniso_U_13
    _atom_site_aniso_U_23
    Cl 0.0746(9) 0.1184(14) 0.0778(10) -0.0015(10) -0.0227(8) 0.0008(10)
    N 0.069(3) 0.072(3) 0.095(4) -0.004(3) -0.039(3) -0.005(3)
    O1 0.080(3) 0.081(3) 0.113(3) 0.019(2) -0.041(3) -0.049(3)
    C1 0.094(5) 0.082(5) 0.253(11) 0.014(5) 0.004(6) -0.073(7)
    O2 0.070(2) 0.062(2) 0.099(3) 0.011(2) -0.036(2) -0.017(2)
    C2 0.069(4) 0.109(6) 0.139(6) 0.014(4) 0.026(4) 0.023(5)
    C3 0.064(3) 0.067(4) 0.080(4) 0.011(3) 0.000(3) 0.003(3)
    C4 0.050(3) 0.062(3) 0.057(3) -0.001(3) -0.004(2) -0.004(3)
    C5 0.054(3) 0.064(3) 0.054(3) 0.001(3) -0.014(2) 0.000(3)
    C6 0.060(3) 0.059(3) 0.039(3) 0.003(3) -0.006(2) -0.005(2)
    C7 0.045(2) 0.054(3) 0.040(3) -0.001(2) -0.0046(19) -0.003(2)
    C8 0.052(3) 0.066(3) 0.040(3) 0.011(3) -0.003(2) 0.003(2)
    C9 0.056(3) 0.073(3) 0.044(3) 0.001(3) 0.001(2) -0.004(3)
    C10 0.055(3) 0.052(3) 0.038(2) -0.007(2) 0.000(2) -0.002(2)
    C11 0.047(2) 0.055(3) 0.046(3) -0.003(2) -0.003(2) 0.001(2)
    C12 0.062(3) 0.059(3) 0.046(3) 0.005(3) -0.003(2) 0.009(2)
    C13 0.071(3) 0.099(4) 0.044(3) 0.021(4) 0.006(3) 0.009(3)
    C14 0.063(3) 0.074(3) 0.040(3) -0.002(3) 0.001(2) 0.005(3)
    C15 0.060(3) 0.074(4) 0.059(3) 0.005(3) 0.014(3) 0.001(3)
    C16 0.057(3) 0.070(3) 0.063(3) -0.001(3) 0.005(3) -0.007(3)
    C17 0.050(3) 0.042(3) 0.054(3) -0.006(2) -0.006(2) -0.005(2)
    C18 0.071(3) 0.049(3) 0.063(3) -0.013(3) -0.011(3) -0.008(2)
    C19 0.079(4) 0.043(3) 0.089(4) -0.002(3) -0.015(3) -0.010(3)
    C20 0.055(3) 0.067(4) 0.065(3) 0.007(3) -0.009(3) -0.006(3)
    C21 0.055(3) 0.062(3) 0.052(3) 0.002(3) 0.000(2) 0.001(3)
    C22 0.079(4) 0.071(4) 0.099(5) -0.021(3) -0.014(3) 0.027(3)
    C23 0.049(3) 0.064(3) 0.053(3) 0.004(3) 0.004(2) 0.003(3)
    C24 0.086(4) 0.070(4) 0.074(4) 0.005(4) -0.017(3) 0.012(3)
    C25 0.091(5) 0.077(4) 0.075(4) 0.009(4) -0.025(4) 0.015(3)
    C26 0.058(3) 0.084(4) 0.052(3) 0.011(3) -0.003(3) 0.002(3)
    C27 0.053(3) 0.082(4) 0.074(4) -0.011(3) -0.008(3) 0.004(3)
    C28 0.061(3) 0.065(3) 0.070(3) -0.004(3) -0.008(3) 0.020(3)
_geom_special_details
;
All e.s.d.'s (except the e.s.d. in the dihedral angle between two l.s. planes)
are estimated using the full covariance matrix. The cell e.s.d.'s are taken
into account individually in the estimation of e.s.d.'s in distances, angles
and torsion angles; correlations between e.s.d.'s in cell parameters are only
used when they are defined by crystal symmetry. An approximate (isotropic)
treatment of cell e.s.d.'s is used for estimating e.s.d.'s involving l.s.
planes.
;
loop_
    _geom_bond_atom_site_label_1
    _geom_bond_atom_site_label_2
    _geom_bond_site_symmetry_2
    _geom_bond_distance
    _geom_bond_publ_flag
    Cl C26 . 1.717(6) ?
    N C21 . 1.284(7) ?
    N O2 . 1.441(5) ?
    O1 C20 . 1.218(6) ?
    C1 C3 . 1.549(9) ?
    C1 H1A . 0.9600 ?
    C1 H1B . 0.9600 ?
    C1 H1C . 0.9600 ?
    O2 C20 . 1.348(6) ?
    C2 C3 . 1.493(8) ?
    C2 H2A . 0.9600 ?
    C2 H2B . 0.9600 ?
    C2 H2C . 0.9600 ?
    C3 C4 . 1.497(7) ?
    C3 H3A . 0.9800 ?
    C4 C5 . 1.379(7) ?
    C4 C9 . 1.381(7) ?
    C5 C6 . 1.376(7) ?
    C5 H5A . 0.9300 ?
    C6 C7 . 1.399(6) ?
    C6 H6A . 0.9300 ?
    C7 C8 . 1.393(6) ?
    C7 C10 . 1.544(7) ?
    C8 C9 . 1.394(7) ?
    C8 C13 . 1.509(6) ?
    C9 H9A . 0.9300 ?
    C10 C18 . 1.515(7) ?
    C10 C14 . 1.538(6) ?
    C10 C11 . 1.561(6) ?
    C11 C12 . 1.528(6) ?
    C11 C17 . 1.543(7) ?
    C11 H11A . 0.9800 ?
    C12 C13 . 1.512(7) ?
    C12 H12A . 0.9700 ?
    C12 H12B . 0.9700 ?
    C13 H13A . 0.9700 ?
    C13 H13B . 0.9700 ?
    C14 C15 . 1.515(7) ?
    C14 H14A . 0.9700 ?
    C14 H14B . 0.9700 ?
    C15 C16 . 1.507(7) ?
    C15 H15A . 0.9700 ?
    C15 H15B . 0.9700 ?
    C16 C17 . 1.547(7) ?
    C16 H16A . 0.9700 ?
    C16 H16B . 0.9700 ?
    C17 C20 . 1.517(7) ?
    C17 C19 . 1.535(6) ?
    C18 H18A . 0.9600 ?
    C18 H18B . 0.9600 ?
    C18 H18C . 0.9600 ?
    C19 H19A . 0.9600 ?
    C19 H19B . 0.9600 ?
    C19 H19C . 0.9600 ?
    C21 C23 . 1.481(7) ?
    C21 C22 . 1.491(8) ?
    C22 H22A . 0.9600 ?
    C22 H22B . 0.9600 ?
    C22 H22C . 0.9600 ?
    C23 C24 . 1.383(7) ?
    C23 C28 . 1.406(7) ?
    C24 C25 . 1.383(8) ?
    C24 H24A . 0.9300 ?
    C25 C26 . 1.385(9) ?
    C25 H25A . 0.9300 ?
    C26 C27 . 1.374(8) ?
    C27 C28 . 1.374(7) ?
    C27 H27A . 0.9300 ?
    C28 H28A . 0.9300 ?
loop_
    _geom_angle_atom_site_label_1
    _geom_angle_atom_site_label_2
    _geom_angle_atom_site_label_3
    _geom_angle_site_symmetry_1
    _geom_angle_site_symmetry_3
    _geom_angle
    _geom_angle_publ_flag
    C21 N O2 . . 108.6(5) ?
    C3 C1 H1A . . 109.5 ?
    C3 C1 H1B . . 109.5 ?
    H1A C1 H1B . . 109.5 ?
    C3 C1 H1C . . 109.5 ?
    H1A C1 H1C . . 109.5 ?
    H1B C1 H1C . . 109.5 ?
    C20 O2 N . . 113.6(4) ?
    C3 C2 H2A . . 109.5 ?
    C3 C2 H2B . . 109.5 ?
    H2A C2 H2B . . 109.5 ?
    C3 C2 H2C . . 109.5 ?
    H2A C2 H2C . . 109.5 ?
    H2B C2 H2C . . 109.5 ?
    C2 C3 C4 . . 113.2(5) ?
    C2 C3 C1 . . 112.0(6) ?
    C4 C3 C1 . . 111.0(5) ?
    C2 C3 H3A . . 106.7 ?
    C4 C3 H3A . . 106.7 ?
    C1 C3 H3A . . 106.7 ?
    C5 C4 C9 . . 116.1(5) ?
    C5 C4 C3 . . 121.9(5) ?
    C9 C4 C3 . . 122.0(5) ?
    C6 C5 C4 . . 121.9(5) ?
    C6 C5 H5A . . 119.0 ?
    C4 C5 H5A . . 119.0 ?
    C5 C6 C7 . . 121.9(5) ?
    C5 C6 H6A . . 119.0 ?
    C7 C6 H6A . . 119.0 ?
    C8 C7 C6 . . 117.1(4) ?
    C8 C7 C10 . . 122.1(4) ?
    C6 C7 C10 . . 120.7(4) ?
    C7 C8 C9 . . 119.4(4) ?
    C7 C8 C13 . . 122.5(4) ?
    C9 C8 C13 . . 118.1(4) ?
    C4 C9 C8 . . 123.7(5) ?
    C4 C9 H9A . . 118.2 ?
    C8 C9 H9A . . 118.2 ?
    C18 C10 C14 . . 109.1(4) ?
    C18 C10 C7 . . 106.9(4) ?
    C14 C10 C7 . . 110.2(4) ?
    C18 C10 C11 . . 116.1(4) ?
    C14 C10 C11 . . 107.9(4) ?
    C7 C10 C11 . . 106.5(3) ?
    C12 C11 C17 . . 113.9(4) ?
    C12 C11 C10 . . 109.9(4) ?
    C17 C11 C10 . . 116.5(4) ?
    C12 C11 H11A . . 105.1 ?
    C17 C11 H11A . . 105.1 ?
    C10 C11 H11A . . 105.1 ?
    C13 C12 C11 . . 109.5(4) ?
    C13 C12 H12A . . 109.8 ?
    C11 C12 H12A . . 109.8 ?
    C13 C12 H12B . . 109.8 ?
    C11 C12 H12B . . 109.8 ?
    H12A C12 H12B . . 108.2 ?
    C8 C13 C12 . . 113.9(4) ?
    C8 C13 H13A . . 108.8 ?
    C12 C13 H13A . . 108.8 ?
    C8 C13 H13B . . 108.8 ?
    C12 C13 H13B . . 108.8 ?
    H13A C13 H13B . . 107.7 ?
    C15 C14 C10 . . 112.2(4) ?
    C15 C14 H14A . . 109.2 ?
    C10 C14 H14A . . 109.2 ?
    C15 C14 H14B . . 109.2 ?
    C10 C14 H14B . . 109.2 ?
    H14A C14 H14B . . 107.9 ?
    C16 C15 C14 . . 111.5(4) ?
    C16 C15 H15A . . 109.3 ?
    C14 C15 H15A . . 109.3 ?
    C16 C15 H15B . . 109.3 ?
    C14 C15 H15B . . 109.3 ?
    H15A C15 H15B . . 108.0 ?
    C15 C16 C17 . . 113.1(4) ?
    C15 C16 H16A . . 108.9 ?
    C17 C16 H16A . . 108.9 ?
    C15 C16 H16B . . 108.9 ?
    C17 C16 H16B . . 108.9 ?
    H16A C16 H16B . . 107.8 ?
    C20 C17 C19 . . 109.5(4) ?
    C20 C17 C11 . . 107.8(4) ?
    C19 C17 C11 . . 114.2(4) ?
    C20 C17 C16 . . 104.4(4) ?
    C19 C17 C16 . . 112.2(4) ?
    C11 C17 C16 . . 108.2(4) ?
    C10 C18 H18A . . 109.5 ?
    C10 C18 H18B . . 109.5 ?
    H18A C18 H18B . . 109.5 ?
    C10 C18 H18C . . 109.5 ?
    H18A C18 H18C . . 109.5 ?
    H18B C18 H18C . . 109.5 ?
    C17 C19 H19A . . 109.5 ?
    C17 C19 H19B . . 109.5 ?
    H19A C19 H19B . . 109.5 ?
    C17 C19 H19C . . 109.5 ?
    H19A C19 H19C . . 109.5 ?
    H19B C19 H19C . . 109.5 ?
    O1 C20 O2 . . 122.3(5) ?
    O1 C20 C17 . . 127.2(5) ?
    O2 C20 C17 . . 110.4(5) ?
    N C21 C23 . . 114.6(5) ?
    N C21 C22 . . 125.3(5) ?
    C23 C21 C22 . . 120.2(5) ?
    C21 C22 H22A . . 109.5 ?
    C21 C22 H22B . . 109.5 ?
    H22A C22 H22B . . 109.5 ?
    C21 C22 H22C . . 109.5 ?
    H22A C22 H22C . . 109.5 ?
    H22B C22 H22C . . 109.5 ?
    C24 C23 C28 . . 117.4(5) ?
    C24 C23 C21 . . 121.9(5) ?
    C28 C23 C21 . . 120.8(5) ?
    C25 C24 C23 . . 122.4(6) ?
    C25 C24 H24A . . 118.8 ?
    C23 C24 H24A . . 118.8 ?
    C24 C25 C26 . . 118.3(6) ?
    C24 C25 H25A . . 120.8 ?
    C26 C25 H25A . . 120.8 ?
    C27 C26 C25 . . 121.0(5) ?
    C27 C26 Cl . . 120.1(5) ?
    C25 C26 Cl . . 118.8(5) ?
    C28 C27 C26 . . 119.9(6) ?
    C28 C27 H27A . . 120.1 ?
    C26 C27 H27A . . 120.1 ?
    C27 C28 C23 . . 121.0(5) ?
    C27 C28 H28A . . 119.5 ?
    C23 C28 H28A . . 119.5 ?
loop_
    _geom_torsion_atom_site_label_1
    _geom_torsion_atom_site_label_2
    _geom_torsion_atom_site_label_3
    _geom_torsion_atom_site_label_4
    _geom_torsion_site_symmetry_1
    _geom_torsion_site_symmetry_2
    _geom_torsion_site_symmetry_3
    _geom_torsion_site_symmetry_4
    _geom_torsion
    _geom_torsion_publ_flag
    C21 N O2 C20 . . . . 148.1(5) ?
    C2 C3 C4 C5 . . . . 118.1(6) ?
    C1 C3 C4 C5 . . . . -115.0(7) ?
    C2 C3 C4 C9 . . . . -59.0(7) ?
    C1 C3 C4 C9 . . . . 68.0(8) ?
    C9 C4 C5 C6 . . . . -1.6(7) ?
    C3 C4 C5 C6 . . . . -178.8(5) ?
    C4 C5 C6 C7 . . . . 1.9(8) ?
    C5 C6 C7 C8 . . . . -1.0(7) ?
    C5 C6 C7 C10 . . . . 174.3(4) ?
    C6 C7 C8 C9 . . . . -0.1(7) ?
    C10 C7 C8 C9 . . . . -175.3(4) ?
    C6 C7 C8 C13 . . . . -179.4(5) ?
    C10 C7 C8 C13 . . . . 5.4(8) ?
    C5 C4 C9 C8 . . . . 0.5(8) ?
    C3 C4 C9 C8 . . . . 177.7(5) ?
    C7 C8 C9 C4 . . . . 0.3(8) ?
    C13 C8 C9 C4 . . . . 179.6(5) ?
    C8 C7 C10 C18 . . . . 97.1(5) ?
    C6 C7 C10 C18 . . . . -77.9(5) ?
    C8 C7 C10 C14 . . . . -144.4(5) ?
    C6 C7 C10 C14 . . . . 40.6(6) ?
    C8 C7 C10 C11 . . . . -27.6(6) ?
    C6 C7 C10 C11 . . . . 157.4(4) ?
    C18 C10 C11 C12 . . . . -61.1(5) ?
    C14 C10 C11 C12 . . . . 176.1(4) ?
    C7 C10 C11 C12 . . . . 57.8(5) ?
    C18 C10 C11 C17 . . . . 70.3(5) ?
    C14 C10 C11 C17 . . . . -52.5(5) ?
    C7 C10 C11 C17 . . . . -170.8(4) ?
    C17 C11 C12 C13 . . . . 159.6(4) ?
    C10 C11 C12 C13 . . . . -67.6(5) ?
    C7 C8 C13 C12 . . . . -12.1(8) ?
    C9 C8 C13 C12 . . . . 168.6(5) ?
    C11 C12 C13 C8 . . . . 42.0(6) ?
    C18 C10 C14 C15 . . . . -72.9(5) ?
    C7 C10 C14 C15 . . . . 170.0(4) ?
    C11 C10 C14 C15 . . . . 54.1(5) ?
    C10 C14 C15 C16 . . . . -58.8(6) ?
    C14 C15 C16 C17 . . . . 57.7(6) ?
    C12 C11 C17 C20 . . . . -67.0(5) ?
    C10 C11 C17 C20 . . . . 163.4(4) ?
    C12 C11 C17 C19 . . . . 54.9(6) ?
    C10 C11 C17 C19 . . . . -74.7(5) ?
    C12 C11 C17 C16 . . . . -179.3(4) ?
    C10 C11 C17 C16 . . . . 51.1(5) ?
    C15 C16 C17 C20 . . . . -166.7(5) ?
    C15 C16 C17 C19 . . . . 74.9(6) ?
    C15 C16 C17 C11 . . . . -52.1(6) ?
    N O2 C20 O1 . . . . -9.4(8) ?
    N O2 C20 C17 . . . . 168.2(4) ?
    C19 C17 C20 O1 . . . . -147.7(6) ?
    C11 C17 C20 O1 . . . . -23.0(8) ?
    C16 C17 C20 O1 . . . . 91.9(7) ?
    C19 C17 C20 O2 . . . . 34.8(6) ?
    C11 C17 C20 O2 . . . . 159.5(4) ?
    C16 C17 C20 O2 . . . . -85.6(5) ?
    O2 N C21 C23 . . . . 175.4(4) ?
    O2 N C21 C22 . . . . -4.5(8) ?
    N C21 C23 C24 . . . . 165.3(5) ?
    C22 C21 C23 C24 . . . . -14.8(8) ?
    N C21 C23 C28 . . . . -13.0(7) ?
    C22 C21 C23 C28 . . . . 167.0(5) ?
    C28 C23 C24 C25 . . . . 0.4(8) ?
    C21 C23 C24 C25 . . . . -177.9(5) ?
    C23 C24 C25 C26 . . . . 0.3(9) ?
    C24 C25 C26 C27 . . . . -0.3(9) ?
    C24 C25 C26 Cl . . . . 177.3(5) ?
    C25 C26 C27 C28 . . . . -0.5(9) ?
    Cl C26 C27 C28 . . . . -178.0(4) ?
    C26 C27 C28 C23 . . . . 1.2(8) ?
    C24 C23 C28 C27 . . . . -1.2(8) ?
    C21 C23 C28 C27 . . . . 177.1(5) ?
_iucr_refine_instructions_details
;
TITL X in P2(1)2(1)2(1)
CELL 0.71073  28.8040   6.1760  13.9220  90.000  90.000  90.000
ZERR    4.00   0.0058   0.0012   0.0028   0.000   0.000   0.000
LATT -1
SYMM 0.5-X, -Y, 0.5+Z
SYMM -X, 0.5+Y, 0.5-Z
SYMM 0.5+X, 0.5-Y, -Z
SFAC C H N O CL
UNIT 112 136 4 8 4
ACTA
L.S. 40
BOND $H
CONF
SIZE .3 .2 .1
FMAP 2
PLAN 10
WGHT    0.100000    0.300000
FVAR       1.02072
CL    5    0.593578    0.175948    0.582452    11.00000    0.07459    0.11842 =
         0.07782    0.00080   -0.02273   -0.00154
N     3    0.418582    0.107539    0.277718    11.00000    0.06913    0.07154 =
         0.09520   -0.00542   -0.03855   -0.00385
O1    4    0.344543    0.339220    0.249258    11.00000    0.08047    0.08130 =
         0.11322   -0.04925   -0.04112    0.01912
C1    1    0.087403    0.981746    0.178572    11.00000    0.09354    0.08183 =
         0.25293   -0.07267    0.00427    0.01405
AFIX  33
H1A   2    0.059760    1.065361    0.188966    11.00000   -1.50000
H1B   2    0.108830    1.063704    0.140260    11.00000   -1.50000
H1C   2    0.101432    0.947949    0.239298    11.00000   -1.50000
AFIX   0
O2    4    0.382418    0.030454    0.214954    11.00000    0.07033    0.06237 =
         0.09935   -0.01705   -0.03624    0.01054
C2    1    0.038022    0.644608    0.177169    11.00000    0.06922    0.10886 =
         0.13925    0.02311    0.02642    0.01407
AFIX  33
H2A   2    0.030286    0.517463    0.140873    11.00000   -1.50000
H2B   2    0.010892    0.733424    0.184362    11.00000   -1.50000
H2C   2    0.049238    0.602834    0.239402    11.00000   -1.50000
AFIX   0
C3    1    0.074801    0.769171    0.125648    11.00000    0.06435    0.06748 =
         0.08036    0.00318    0.00028    0.01123
AFIX  13
H3A   2    0.061706    0.810984    0.063382    11.00000   -1.20000
AFIX   0
C4    1    0.117344    0.638029    0.104984    11.00000    0.04977    0.06243 =
         0.05687   -0.00362   -0.00396   -0.00086
C5    1    0.132078    0.598231    0.012397    11.00000    0.05421    0.06409 =
         0.05395    0.00009   -0.01409    0.00140
AFIX  43
H5A   2    0.115431    0.656811   -0.038601    11.00000   -1.20000
AFIX   0
C6    1    0.170688    0.474384   -0.006703    11.00000    0.05965    0.05941 =
         0.03904   -0.00509   -0.00593    0.00317
AFIX  43
H6A   2    0.179920    0.455198   -0.070146    11.00000   -1.20000
AFIX   0
C7    1    0.196469    0.376456    0.066566    11.00000    0.04465    0.05430 =
         0.03989   -0.00279   -0.00460   -0.00123
C8    1    0.181788    0.412435    0.160583    11.00000    0.05181    0.06585 =
         0.03980    0.00328   -0.00298    0.01089
C9    1    0.142946    0.541770    0.177189    11.00000    0.05579    0.07253 =
         0.04374   -0.00391    0.00125    0.00136
AFIX  43
H9A   2    0.133756    0.564517    0.240427    11.00000   -1.20000
AFIX   0
C10   1    0.236864    0.221258    0.042479    11.00000    0.05459    0.05154 =
         0.03777   -0.00182    0.00035   -0.00723
C11   1    0.269362    0.218539    0.132219    11.00000    0.04694    0.05499 =
         0.04557    0.00067   -0.00284   -0.00294
AFIX  13
H11A  2    0.277189    0.370679    0.143955    11.00000   -1.20000
AFIX   0
C12   1    0.242086    0.146933    0.220876    11.00000    0.06232    0.05926 =
         0.04637    0.00877   -0.00284    0.00541
AFIX  23
H12A  2    0.226493    0.010828    0.207907    11.00000   -1.20000
H12B  2    0.263153    0.125249    0.274374    11.00000   -1.20000
AFIX   0
C13   1    0.206701    0.318381    0.246337    11.00000    0.07077    0.09857 =
         0.04404    0.00873    0.00570    0.02077
AFIX  23
H13A  2    0.183928    0.255778    0.289503    11.00000   -1.20000
H13B  2    0.222236    0.434580    0.280457    11.00000   -1.20000
AFIX   0
C14   1    0.264950    0.309365   -0.042999    11.00000    0.06259    0.07401 =
         0.04019    0.00464    0.00115   -0.00165
AFIX  23
H14A  2    0.246158    0.300941   -0.100696    11.00000   -1.20000
H14B  2    0.272221    0.460573   -0.031658    11.00000   -1.20000
AFIX   0
C15   1    0.309641    0.184963   -0.058616    11.00000    0.06007    0.07429 =
         0.05931    0.00096    0.01418    0.00519
AFIX  23
H15A  2    0.302383    0.035420   -0.073715    11.00000   -1.20000
H15B  2    0.326165    0.246254   -0.112896    11.00000   -1.20000
AFIX   0
C16   1    0.340319    0.192405    0.028973    11.00000    0.05659    0.06972 =
         0.06310   -0.00700    0.00542   -0.00111
AFIX  23
H16A  2    0.349555    0.341154    0.040592    11.00000   -1.20000
H16B  2    0.368221    0.109096    0.016487    11.00000   -1.20000
AFIX   0
C17   1    0.316463    0.102499    0.120229    11.00000    0.04959    0.04239 =
         0.05414   -0.00541   -0.00596   -0.00551
C18   1    0.215332    0.006390    0.014704    11.00000    0.07109    0.04945 =
         0.06289   -0.00838   -0.01127   -0.01250
AFIX  33
H18A  2    0.198195   -0.050537    0.068183    11.00000   -1.50000
H18B  2    0.239385   -0.093631   -0.002893    11.00000   -1.50000
H18C  2    0.194772    0.027182   -0.038779    11.00000   -1.50000
AFIX   0
C19   1    0.313193   -0.145519    0.119282    11.00000    0.07873    0.04343 =
         0.08892   -0.00994   -0.01476   -0.00238
AFIX  33
H19A  2    0.343681   -0.206033    0.111842    11.00000   -1.50000
H19B  2    0.293914   -0.190884    0.066756    11.00000   -1.50000
H19C  2    0.299937   -0.194782    0.178655    11.00000   -1.50000
AFIX   0
C20   1    0.347708    0.173947    0.201985    11.00000    0.05539    0.06716 =
         0.06541   -0.00648   -0.00936    0.00676
C21   1    0.435760   -0.054727    0.323046    11.00000    0.05545    0.06168 =
         0.05158    0.00105   -0.00040    0.00240
C22   1    0.418378   -0.281698    0.317112    11.00000    0.07888    0.07117 =
         0.09926    0.02682   -0.01392   -0.02064
AFIX  33
H22A  2    0.392634   -0.288112    0.273412    11.00000   -1.50000
H22B  2    0.408520   -0.328681    0.379598    11.00000   -1.50000
H22C  2    0.442788   -0.374460    0.294506    11.00000   -1.50000
AFIX   0
C23   1    0.476021   -0.001933    0.384891    11.00000    0.04886    0.06372 =
         0.05266    0.00317    0.00371    0.00396
C24   1    0.492071   -0.143851    0.454230    11.00000    0.08582    0.07013 =
         0.07392    0.01167   -0.01747    0.00467
AFIX  43
H24A  2    0.477705   -0.277956    0.460535    11.00000   -1.20000
AFIX   0
C25   1    0.528675   -0.093722    0.514502    11.00000    0.09081    0.07668 =
         0.07530    0.01453   -0.02548    0.00946
AFIX  43
H25A  2    0.538932   -0.192157    0.560384    11.00000   -1.20000
AFIX   0
C26   1    0.549681    0.106853    0.504807    11.00000    0.05812    0.08350 =
         0.05233    0.00152   -0.00320    0.01144
C27   1    0.534772    0.252356    0.436802    11.00000    0.05266    0.08232 =
         0.07433    0.00364   -0.00755   -0.01101
AFIX  43
H27A  2    0.549069    0.386825    0.431429    11.00000   -1.20000
AFIX   0
C28   1    0.498702    0.198784    0.376765    11.00000    0.06062    0.06488 =
         0.07038    0.01964   -0.00752   -0.00401
AFIX  43
H28A  2    0.489147    0.296768    0.330052    11.00000   -1.20000
HKLF 4
REM  X in P2(1)2(1)2(1)
REM R1 =  0.0692 for   2566 Fo > 4sig(Fo)  and  0.1368 for all   4554 data
REM    289 parameters refined using      0 restraints
END
WGHT      0.0922      0.2570
REM Highest difference peak  0.184,  deepest hole -0.226,  1-sigma level  0.048
Q1    1   0.5813  0.0361  0.6762  11.00000  0.05    0.18
Q2    1   0.1538  0.1721 -0.0822  11.00000  0.05    0.18
Q3    1   0.5728  0.0708  0.6642  11.00000  0.05    0.18
Q4    1   0.0674  1.1508  0.1260  11.00000  0.05    0.18
Q5    1   0.1164  0.7355 -0.0503  11.00000  0.05    0.17
Q6    1   0.0974  0.7511 -0.1322  11.00000  0.05    0.17
Q7    1   0.5022  0.1244  0.5486  11.00000  0.05    0.17
Q8    1   0.3212 -0.0432 -0.0356  11.00000  0.05    0.17
Q9    1   0.2431  0.4585 -0.1229  11.00000  0.05    0.16
Q10   1   0.4671  0.1577  0.2261  11.00000  0.05    0.16
;
data_global
_journal_date_recd_electronic     2014-07-07
_journal_date_accepted     2014-07-08
_journal_name_full     'Acta Crystallographica, Section E'
_journal_year     2014
_journal_volume     70
_journal_issue      9
_journal_page_first     o899
_journal_page_last     o900
_journal_paper_category     HO
_journal_paper_doi     10.1107/S1600536814015888
_journal_coeditor_code     HB7249
_publ_contact_author_name     'Dr. Xiao-Ping Rao'
_publ_contact_author_address
;
Institute of Chemical Industry of Forest Products
Chinese Academy of Forestry,
Key Lab. of Biomass Energy and Material, Jiangsu Province,
National Engineering Lab. for Biomass Chemical Utilization,
Key and Lab. on Forest Chemical Engineering, SFA,
Nanjing, 210042
People's Republic of China
;
_publ_contact_author_email     rxping2001@163.com
_publ_contact_author_fax     '+86-25-85413445'
_publ_contact_author_phone     '+86-25-85482452'
_publ_section_title
;
Crystal structure of (<i>E</i>)-1-(4-chlorophenyl)ethanone
<i>O</i>-dehydroabietyloxime
;
loop_
    _publ_author_name
    _publ_author_address
    'Jian-Qiang Zheng'
;
Institute of Chemical Industry of Forest Products
Chinese Academy of Forestry,
Key Lab. of Biomass Energy and Material, Jiangsu Province,
National Engineering Lab. for Biomass Chemical Utilization,
Key and Lab. on Forest Chemical Engineering, SFA,
Nanjing, 210042
People's Republic of China
;
    'Yan-Jie Cui'
;
Institute of Chemical Industry of Forest Products
Chinese Academy of Forestry,
Key Lab. of Biomass Energy and Material, Jiangsu Province,
National Engineering Lab. for Biomass Chemical Utilization,
Key and Lab. on Forest Chemical Engineering, SFA,
Nanjing, 210042
People's Republic of China
;
    'Xiao-Ping Rao'
;
Institute of Chemical Industry of Forest Products
Chinese Academy of Forestry,
Key Lab. of Biomass Energy and Material, Jiangsu Province,
National Engineering Lab. for Biomass Chemical Utilization,
Key and Lab. on Forest Chemical Engineering, SFA,
Nanjing, 210042
People's Republic of China
;
