# Supplementary material for: Crystal structure of (E)-1-(4-chloro­phen­yl)ethanone O-de­hydro­abietyloxime
Source: Acta Crystallogr Sect E Struct Rep Online. 2014 Aug 1;70(Pt 9):o899–900. doi: 10.1107/S1600536814015888 (PMC4186074; doi:10.1107/S1600536814015888)
Supplement: Supplementary file 2 [file e-70-0o899-Isup2.hkl]

# 
# h,k,l, Fc-squared, Fo-squared, sigma(Fo-squared) and status flag 
# 
data_I
_shelx_title ' X in P2(1)2(1)2(1)' 
_shelx_refln_list_code          4 
_shelx_F_calc_maximum      163.42 
_exptl_crystal_F_000       968.00 
_reflns_d_resolution_high  0.8289 
 
loop_ 
 _symmetry_equiv_pos_as_xyz 
 'x, y, z' 
 '-x+1/2, -y, z+1/2' 
 '-x, y+1/2, -z+1/2' 
 'x+1/2, -y+1/2, -z' 
 
_cell_length_a    28.8040 
_cell_length_b     6.1760 
_cell_length_c    13.9220 
_cell_angle_alpha  90.000 
_cell_angle_beta   90.000 
_cell_angle_gamma  90.000 
 
_shelx_F_squared_multiplier     1.000 
 
loop_ 
 _refln_index_h 
 _refln_index_k 
 _refln_index_l 
 _refln_F_squared_calc 
 _refln_F_squared_meas 
 _refln_F_squared_sigma 
 _refln_observed_status 
   2   0   0      937.81      908.23     12.37 o 
   4   0   0       62.06       78.95      6.95 o 
   6   0   0      109.71      132.97      6.60 o 
   8   0   0      829.04      899.65     18.87 o 
  10   0   0      681.38      610.44     16.36 o 
  12   0   0     2085.45     2255.81     46.94 o 
  14   0   0      395.20      433.70     55.06 o 
  16   0   0      195.17      152.69     33.72 o 
  18   0   0      847.90      841.17     19.64 o 
  20   0   0        0.05       -8.00     11.32 o 
  22   0   0      269.27      304.10     16.04 o 
  24   0   0        0.09       -1.65     15.60 o 
  26   0   0      315.95      362.53     19.65 o 
  28   0   0       64.88       75.48     15.07 o 
  30   0   0        0.42        8.79     15.12 o 
  32   0   0       41.41       51.26     10.44 o 
  34   0   0       62.00       54.45     11.30 o 
   1   1   0       50.33       35.72      6.60 o 
   2   1   0     1008.76      852.26    558.39 o 
   3   1   0      508.73      397.37    227.05 o 
   4   1   0     2580.10     2138.33   1450.62 o 
   5   1   0     2927.49     2258.39   1628.84 o 
   6   1   0     3362.18     2649.77   1257.75 o 
   7   1   0     1193.54     1037.65    321.47 o 
   8   1   0     6493.22     5150.12   1147.83 o 
   9   1   0     1589.71     1552.06     74.62 o 
  10   1   0      537.32      676.41    129.78 o 
  11   1   0        2.17     -326.28    326.28 o 
  12   1   0     3501.67     3713.44    160.50 o 
  13   1   0       50.90       36.04     81.89 o 
  14   1   0       52.09        5.14     32.12 o 
  15   1   0       35.59       17.28     49.46 o 
  16   1   0        8.82      -30.53     30.53 o 
  17   1   0      517.45      596.03     14.61 o 
  18   1   0      325.59      225.44    246.92 o 
  19   1   0      505.84      515.10    158.12 o 
  20   1   0      229.39      240.65    112.40 o 
  21   1   0       67.85      -71.85     77.50 o 
  22   1   0       67.12        0.26     43.46 o 
  23   1   0       57.75      -94.72     94.72 o 
  24   1   0      389.07      353.81     36.01 o 
  25   1   0       90.23       81.83     21.37 o 
  26   1   0       60.57       39.49     15.19 o 
  27   1   0        9.51      -36.38     36.38 o 
  28   1   0      276.39      314.91     49.48 o 
  29   1   0       11.34      -13.63     13.63 o 
  30   1   0        5.52      -17.02     17.02 o 
  31   1   0       62.96       76.87     10.85 o 
  32   1   0        7.78       -7.24      9.04 o 
  33   1   0        2.26       -8.51      8.51 o 
  34   1   0        9.64       12.22      6.10 o 
   0   2   0     2728.16     2310.22     31.84 o 
   1   2   0      497.87      451.62    282.23 o 
   2   2   0      145.46      117.30      7.30 o 
   3   2   0     2308.45      861.27    553.59 o 
   4   2   0     1636.46     1198.92    693.01 o 
   5   2   0      331.06      158.16     91.73 o 
   6   2   0      696.39      690.01    409.83 o 
   7   2   0     5492.43     3890.06   2903.51 o 
   8   2   0       67.97       60.36     48.27 o 
   9   2   0      135.99      124.51     58.30 o 
  10   2   0        4.51       -5.73      5.73 o 
  11   2   0     6586.44     5349.31   1714.00 o 
  12   2   0     2465.77     1900.99    739.76 o 
  13   2   0        0.00      197.08    129.69 o 
  14   2   0        3.16       18.87     10.70 o 
  15   2   0        0.06      -17.24     17.24 o 
  16   2   0      247.60      220.25     65.36 o 
  17   2   0      234.34      233.64     21.33 o 
  18   2   0       31.00      -82.87    117.43 o 
  19   2   0       55.40       49.19     13.68 o 
  20   2   0      408.53      424.68     19.57 o 
  21   2   0      160.75       26.77    260.83 o 
  22   2   0       58.86     -120.10    120.10 o 
  23   2   0      148.92      147.70     15.35 o 
  24   2   0       13.39      -62.62    100.31 o 
  25   2   0        4.67      -63.40     63.40 o 
  26   2   0      311.20      340.61     40.30 o 
  27   2   0        0.03     -114.55    114.55 o 
  28   2   0       53.80       52.40     14.96 o 
  29   2   0       97.97       41.12     31.54 o 
  30   2   0       72.34       54.62     18.32 o 
  31   2   0        0.68      -21.14     26.52 o 
  32   2   0        0.81       -0.84      7.06 o 
  33   2   0        1.45       -1.58      5.49 o 
   1   3   0      342.51      248.95    149.39 o 
   2   3   0      645.49      369.65    204.66 o 
   3   3   0     3806.73     3415.68    260.26 o 
   4   3   0      653.28      659.80     90.43 o 
   5   3   0      801.24      350.37    214.52 o 
   6   3   0     1264.99      778.49    517.31 o 
   7   3   0     1133.42      894.70    529.26 o 
   8   3   0        6.33       -4.65      5.90 o 
   9   3   0      161.38      100.85     58.05 o 
  10   3   0      924.22      798.96    490.76 o 
  11   3   0     1678.32     1455.88    909.92 o 
  12   3   0      157.96      138.64     71.49 o 
  13   3   0       55.44       66.62     30.12 o 
  14   3   0       36.31       34.80     28.52 o 
  15   3   0      124.71       83.55     35.68 o 
  16   3   0      124.72      147.74     64.94 o 
  17   3   0      300.49      282.37     58.57 o 
  18   3   0       57.10       37.72     11.08 o 
  19   3   0       12.51      -10.42     10.42 o 
  20   3   0      223.75      221.36     41.56 o 
  21   3   0        0.05      -48.36     85.97 o 
  22   3   0      162.51      211.76     18.78 o 
  23   3   0       59.93       -4.00     35.95 o 
  24   3   0        5.69      -22.65     41.39 o 
  25   3   0       52.01       47.14     14.99 o 
  26   3   0        0.39       -6.00     11.21 o 
  27   3   0        5.33       11.09      7.76 o 
  28   3   0        0.02      -12.34     29.82 o 
  29   3   0       37.84       35.66     11.35 o 
  30   3   0        1.29      -19.10     19.10 o 
  31   3   0       18.58        3.09      6.21 o 
   0   4   0      147.41      121.48     11.48 o 
   1   4   0      308.21      271.71    151.36 o 
   2   4   0       11.82        6.99     10.66 o 
   3   4   0       34.68       29.86     11.03 o 
   4   4   0       90.23       72.72     11.35 o 
   5   4   0      189.17      103.68     31.62 o 
   6   4   0      252.11      180.34     77.30 o 
   7   4   0       18.27        8.95     13.80 o 
   8   4   0       84.34       75.21     50.06 o 
   9   4   0       10.80        7.08     12.93 o 
  10   4   0       13.14       27.83     34.80 o 
  11   4   0        6.08        3.82     13.65 o 
  12   4   0        4.53       10.71      9.14 o 
  13   4   0      222.56      213.26    108.06 o 
  14   4   0       73.74       60.94     34.94 o 
  15   4   0      144.90      113.09     74.29 o 
  16   4   0      216.04      245.24    121.27 o 
  17   4   0      464.96      448.47    184.66 o 
  18   4   0       45.67       46.85     17.99 o 
  19   4   0       70.08       73.86     30.34 o 
  20   4   0      165.57      139.31     38.43 o 
  21   4   0        8.68       24.28      8.98 o 
  22   4   0       16.37       27.11      8.97 o 
  23   4   0        1.47       -7.06      8.02 o 
  24   4   0        0.98       -6.33      7.81 o 
  25   4   0       11.35       -2.99     14.46 o 
  26   4   0        2.55       -3.63     11.11 o 
  27   4   0        1.29        3.71      9.81 o 
  28   4   0        1.45       -5.14      5.14 o 
  29   4   0        1.38        7.90      5.08 o 
   1   5   0      148.42      236.41    112.54 o 
   2   5   0        0.01        9.75     17.53 o 
   3   5   0       12.52        0.10      9.71 o 
   4   5   0        2.18       -9.14      9.14 o 
   5   5   0        1.14      -14.87     14.87 o 
   6   5   0        4.25        5.68     10.19 o 
   7   5   0       36.57       45.89     27.37 o 
   8   5   0      206.19      180.35    105.65 o 
   9   5   0      269.21      245.86    132.85 o 
  10   5   0        5.47        9.28     11.27 o 
  11   5   0      123.04       71.03     44.09 o 
  12   5   0       35.64       44.76     39.23 o 
  13   5   0       60.34       45.58     30.10 o 
  14   5   0        2.40        4.22      9.61 o 
  15   5   0        0.26       20.43     23.58 o 
  16   5   0       29.75       17.57     20.51 o 
  17   5   0        0.40       -2.77      8.12 o 
  18   5   0       13.83        3.43      7.96 o 
  19   5   0        6.52        9.24      9.48 o 
  20   5   0       10.79       11.03      6.99 o 
  21   5   0        1.03       -3.32      7.06 o 
  22   5   0       19.58       24.00     11.89 o 
  23   5   0        1.51        0.24     10.26 o 
  24   5   0       17.88        9.50     11.81 o 
  25   5   0       14.29        9.02      4.67 o 
   0   6   0      112.32      113.62     18.82 o 
   1   6   0       88.24       80.66     25.53 o 
   2   6   0       30.30       52.91     10.44 o 
   3   6   0        5.60        6.86     10.05 o 
   4   6   0        0.91       -3.11      9.94 o 
   5   6   0        5.01      -10.07     10.07 o 
   6   6   0       15.65       10.56     10.43 o 
   7   6   0       49.33       30.00     10.08 o 
   8   6   0       38.81       29.01      9.26 o 
   9   6   0       38.38       32.95     12.44 o 
  10   6   0       18.06        4.15      8.88 o 
  11   6   0       23.40        7.91      7.76 o 
  12   6   0        7.62        3.09      7.33 o 
  13   6   0        3.41       13.59      6.55 o 
  14   6   0        2.33       -4.22      6.53 o 
  15   6   0        4.56        1.95      5.65 o 
  16   6   0       34.47       10.40     13.46 o 
  17   6   0        6.01        4.54      6.66 o 
  18   6   0        8.61        1.82      4.87 o 
  19   6   0        0.23        6.99      4.27 o 
  20   6   0       30.48       25.88      6.52 o 
   1   7   0        0.11        1.09      4.38 o 
   2   7   0        0.07        4.11      4.79 o 
   3   7   0        0.69        3.46      4.32 o 
   4   7   0        7.61        7.73     13.53 o 
   5   7   0        0.47       -1.49      4.35 o 
   6   7   0        2.82       -1.01      4.49 o 
   7   7   0        4.46        7.11      5.72 o 
   8   7   0        8.24       -0.92      4.49 o 
   9   7   0        0.11       -1.73      3.77 o 
  10   7   0       10.35        2.21      3.64 o 
  11   7   0       13.66        6.58      3.74 o 
   1   0   1     1499.77     1603.32     15.64 o 
   2   0   1       15.48       26.89      6.22 o 
   3   0   1      200.32      230.44      4.76 o 
   4   0   1       16.27       18.09      2.11 o 
   5   0   1       66.42       67.49      3.73 o 
   6   0   1      422.76      472.68      7.66 o 
   7   0   1     4469.00     5145.34    108.79 o 
   8   0   1       90.74       92.05      5.18 o 
   9   0   1      988.12      916.73     12.43 o 
  10   0   1      313.84      333.13      9.01 o 
  11   0   1       31.67       23.50      6.95 o 
  12   0   1      356.67      347.26     18.21 o 
  13   0   1     1363.20     1374.85     37.48 o 
  14   0   1      366.21      370.14     12.74 o 
  15   0   1       51.43       48.09      6.65 o 
  16   0   1     1301.20     1213.34     20.26 o 
  17   0   1      302.79      297.41     16.81 o 
  18   0   1     1486.78     1559.68     36.10 o 
  19   0   1       83.67       66.25     11.52 o 
  20   0   1      574.95      592.61     18.51 o 
  21   0   1      398.64      377.32     28.29 o 
  22   0   1      227.99      213.24     29.34 o 
  23   0   1       97.94       65.25    186.83 o 
  24   0   1       15.90      -68.40    101.23 o 
  25   0   1       23.75        5.19     11.12 o 
  26   0   1        6.73      -30.39     30.39 o 
  27   0   1      142.95      217.48     46.97 o 
  28   0   1       16.04      -35.16     35.16 o 
  29   0   1       90.99       79.91     23.29 o 
  30   0   1      145.04      101.25     18.69 o 
  31   0   1       17.37      -62.53     63.42 o 
  32   0   1        1.01       14.69      8.48 o 
  33   0   1        1.33       -4.38      7.38 o 
  34   0   1       27.43       10.57      6.69 o 
 -34   1   1        0.84       -8.77      8.77 o 
 -33   1   1       14.74        0.00     11.03 o 
 -32   1   1       42.07       37.16      9.65 o 
 -31   1   1       15.24      -16.77     16.77 o 
 -30   1   1        4.09      -17.24     17.24 o 
 -29   1   1       21.41       29.92     17.04 o 
 -28   1   1       63.00       29.82     19.94 o 
 -27   1   1       57.03       22.74     24.67 o 
 -26   1   1      176.77      142.18     28.68 o 
 -25   1   1       27.78      -25.60     25.60 o 
 -24   1   1      210.94      283.50     23.79 o 
 -23   1   1       55.55       47.25     11.74 o 
 -22   1   1      128.80      168.01     19.63 o 
 -21   1   1      121.64      111.40     18.61 o 
 -20   1   1       69.17       46.70     15.04 o 
 -19   1   1      232.61      254.45     16.86 o 
 -18   1   1      185.28      151.26     16.04 o 
 -17   1   1      634.69      624.32     22.94 o 
 -16   1   1      210.92      172.29     14.48 o 
 -15   1   1      757.39      717.23     22.31 o 
 -14   1   1      435.66      388.89     18.34 o 
 -13   1   1     1708.24     1776.42     31.12 o 
 -12   1   1      937.92     1056.86     23.10 o 
 -11   1   1      639.30      671.80     19.34 o 
 -10   1   1     1119.03     1256.99     23.64 o 
  -9   1   1     1961.19     2069.06     28.90 o 
  -8   1   1      209.57      191.40     10.77 o 
  -7   1   1     3514.61     3358.74     29.07 o 
  -6   1   1     2080.87     1589.84     23.12 o 
  -5   1   1     1603.45     1504.79     18.88 o 
  -4   1   1     5635.97     5416.63     34.43 o 
  -3   1   1    20290.45    16742.10    283.89 o 
  -2   1   1    26701.79    29417.48    358.66 o 
  -1   1   1     6359.69     7626.99    175.23 o 
   0   1   1      299.63      349.77      9.40 o 
   1   1   1     6325.56     6844.28     36.67 o 
   2   1   1    26704.50    25595.88    238.97 o 
   3   1   1    20412.70    19488.53    226.62 o 
   4   1   1     5665.01     5335.19     34.35 o 
   5   1   1     1569.57     1606.44     19.93 o 
   6   1   1     2051.49     2063.01     23.31 o 
   7   1   1     3542.07     3604.95     32.41 o 
   8   1   1      207.35      219.44     10.49 o 
   9   1   1     1927.82     2139.11     26.91 o 
  10   1   1     1146.18     1323.61     22.31 o 
  11   1   1      652.56      641.48     18.16 o 
  12   1   1      966.91     1099.14     22.26 o 
  13   1   1     1732.53     1886.89     29.94 o 
  14   1   1      445.76      417.31     17.89 o 
  15   1   1      758.91      758.47     22.41 o 
  16   1   1      206.68      195.10     14.64 o 
  17   1   1      633.97      674.57     22.43 o 
  18   1   1      179.64      177.43     15.44 o 
  19   1   1      227.06      235.65     17.24 o 
  20   1   1       69.23       74.54     12.88 o 
  21   1   1      117.08      105.98     15.92 o 
  22   1   1      127.27       94.57     19.75 o 
  23   1   1       54.54       47.17     12.61 o 
  24   1   1      208.48      174.07     25.16 o 
  25   1   1       27.22      -38.69     38.69 o 
  26   1   1      181.57      199.67     26.55 o 
  27   1   1       57.91      -34.85     34.85 o 
  28   1   1       62.46       56.43     15.16 o 
  29   1   1       21.23      -19.21     19.21 o 
  30   1   1        3.76      -16.89     16.89 o 
  31   1   1       15.83      -17.17     17.17 o 
  32   1   1       41.10       37.03     10.15 o 
  33   1   1       15.11      -11.89     11.89 o 
  34   1   1        0.91       -5.32      8.99 o 
 -33   2   1       13.41       14.55      8.00 o 
 -32   2   1       13.47       17.90      9.29 o 
 -31   2   1       10.11        0.83     11.07 o 
 -30   2   1       61.47       59.57     14.96 o 
 -29   2   1        3.31      -18.14     18.14 o 
 -28   2   1       45.17       54.16     19.33 o 
 -27   2   1       48.10       44.40     11.82 o 
 -26   2   1      105.56       88.55     26.40 o 
 -25   2   1       87.03       43.59     26.92 o 
 -24   2   1       75.01       41.89     24.32 o 
 -23   2   1      121.88      113.78     24.63 o 
 -22   2   1        5.66      -19.21     19.21 o 
 -21   2   1      172.41      168.11     19.20 o 
 -20   2   1      117.46       88.87     19.13 o 
 -19   2   1       29.77       10.66     13.20 o 
 -18   2   1      166.21      155.80     16.10 o 
 -17   2   1      247.75      234.18     17.07 o 
 -16   2   1       60.75       31.44     10.21 o 
 -15   2   1       43.42       15.29     10.24 o 
 -14   2   1      466.38      425.39     15.35 o 
 -13   2   1      924.48      850.97     17.72 o 
 -12   2   1       88.32       73.14      8.48 o 
 -11   2   1       28.49        8.07      9.00 o 
 -10   2   1      943.84      853.62     12.82 o 
  -9   2   1      245.39      196.46      8.58 o 
  -8   2   1     2257.03     2093.50     13.50 o 
  -7   2   1     1738.11     1482.46     10.98 o 
  -6   2   1     1390.36     1255.10      9.20 o 
  -5   2   1      689.17      579.91      9.13 o 
  -4   2   1     1599.66     1470.75     17.08 o 
  -3   2   1     3885.29     3963.70     42.48 o 
  -2   2   1     4764.24     4663.96     53.40 o 
  -1   2   1      832.87     1030.48     20.60 o 
   0   2   1      332.13      391.95     13.96 o 
   1   2   1      818.35      841.58     18.51 o 
   2   2   1     4799.11     4916.81     43.08 o 
   3   2   1     3911.84     3883.76     38.43 o 
   4   2   1     1625.42     1502.38     24.57 o 
   5   2   1      674.65      630.63     18.18 o 
   6   2   1     1386.38     1321.74     23.41 o 
   7   2   1     1755.42     1843.55     27.56 o 
   8   2   1     2215.39     2464.01     32.38 o 
   9   2   1      232.93      185.17     14.13 o 
  10   2   1      952.62     1062.57     22.82 o 
  11   2   1       27.69       22.24      8.43 o 
  12   2   1       92.96       98.10      9.83 o 
  13   2   1      895.52      938.79     24.88 o 
  14   2   1      457.88      519.78     19.42 o 
  15   2   1       45.39       60.50     10.87 o 
  16   2   1       62.28       65.37     10.43 o 
  17   2   1      239.63      291.12     16.85 o 
  18   2   1      168.87      190.72     15.17 o 
  19   2   1       33.09       40.81     12.35 o 
  20   2   1      118.60      148.78     14.67 o 
  21   2   1      173.16      202.88     17.80 o 
  22   2   1        4.92       17.46     15.39 o 
  23   2   1      117.91      115.29     20.04 o 
  24   2   1       77.16       95.65     23.92 o 
  25   2   1       87.55       79.47     27.60 o 
  26   2   1      107.48       99.30     27.49 o 
  27   2   1       48.97       45.73     12.13 o 
  28   2   1       45.46       42.31      9.68 o 
  29   2   1        2.81      -19.95     19.95 o 
  30   2   1       61.72       63.00     15.48 o 
  31   2   1       10.44      -16.06     16.06 o 
  32   2   1       13.64        4.36     10.99 o 
  33   2   1       13.24        7.75      9.98 o 
 -31   3   1       12.30       -1.83      7.90 o 
 -30   3   1        3.26       -1.43      9.68 o 
 -29   3   1       92.77       83.84     14.18 o 
 -28   3   1       82.03       74.89     17.90 o 
 -27   3   1       60.09       44.45     18.71 o 
 -26   3   1        9.45      -15.68     15.68 o 
 -25   3   1        0.55        8.95     15.96 o 
 -24   3   1       55.33       60.53     17.02 o 
 -23   3   1       93.09      108.28     20.62 o 
 -22   3   1       30.29       25.72     20.11 o 
 -21   3   1      263.88      261.76     29.34 o 
 -20   3   1       66.89       39.30     20.47 o 
 -19   3   1       23.17       25.92     13.93 o 
 -18   3   1      191.58      180.38     20.56 o 
 -17   3   1      107.91       90.15     16.41 o 
 -16   3   1        0.42       10.33     12.39 o 
 -15   3   1      217.43      178.78     14.93 o 
 -14   3   1       48.54       20.51     12.22 o 
 -13   3   1      754.50      677.42     19.60 o 
 -12   3   1      282.92      247.50     13.22 o 
 -11   3   1      163.29      147.64     11.09 o 
 -10   3   1      704.71      610.51     16.17 o 
  -9   3   1      601.47      480.62     14.15 o 
  -8   3   1     1199.32     1130.70     18.10 o 
  -7   3   1       48.58       48.87      9.23 o 
  -6   3   1      977.50      917.53     23.08 o 
  -5   3   1      850.99      736.43     23.07 o 
  -4   3   1      103.95      129.75     12.98 o 
  -3   3   1     1054.19     1004.30     29.35 o 
  -2   3   1      647.73      785.99     22.85 o 
  -1   3   1      211.30      228.73     13.95 o 
   0   3   1       69.51       87.50      9.62 o 
   1   3   1      225.16      207.10     13.22 o 
   2   3   1      635.24      584.41     15.78 o 
   3   3   1     1054.86     1002.05     19.32 o 
   4   3   1      100.39       84.29      9.22 o 
   5   3   1      849.04      786.24     16.78 o 
   6   3   1      978.68      729.54     22.75 o 
   7   3   1       48.60       33.08      9.16 o 
   8   3   1     1183.61     1079.89     27.74 o 
   9   3   1      587.79      596.40     21.29 o 
  10   3   1      709.57      785.68     24.18 o 
  11   3   1      162.71      161.20     13.30 o 
  12   3   1      282.87      305.07     17.02 o 
  13   3   1      758.75      801.11     26.50 o 
  14   3   1       50.82       67.90     10.48 o 
  15   3   1      219.62      255.73     17.18 o 
  16   3   1        0.33       11.86      9.84 o 
  17   3   1      103.30      138.16     14.60 o 
  18   3   1      190.97      256.59     18.39 o 
  19   3   1       22.76       21.29     13.07 o 
  20   3   1       65.93       51.71     18.09 o 
  21   3   1      259.46      329.93     22.47 o 
  22   3   1       30.66       25.72     16.89 o 
  23   3   1       92.34       84.41     17.37 o 
  24   3   1       55.30       73.10     14.02 o 
  25   3   1        0.65        4.86     12.19 o 
  26   3   1        9.35      -14.13     16.03 o 
  27   3   1       59.56       37.63     17.03 o 
  28   3   1       82.95       27.71     19.34 o 
  29   3   1       92.19       83.74     16.52 o 
  30   3   1        3.38      -13.14     13.14 o 
  31   3   1       11.87       -5.06      9.36 o 
 -29   4   1       13.51        0.00      7.66 o 
 -28   4   1        2.74       10.82      7.55 o 
 -27   4   1       22.94       10.58      9.68 o 
 -26   4   1       22.78       12.22     11.57 o 
 -25   4   1        7.66      -10.33     12.78 o 
 -24   4   1       33.36        3.20     15.63 o 
 -23   4   1        2.23       15.17     14.90 o 
 -22   4   1        0.94       21.48     13.74 o 
 -21   4   1       20.01       -3.98     18.14 o 
 -20   4   1        2.10       23.13     17.89 o 
 -19   4   1       15.75       21.66     17.81 o 
 -18   4   1       21.60       33.12     17.89 o 
 -17   4   1      126.79      113.91     19.80 o 
 -16   4   1       34.14       20.76     19.37 o 
 -15   4   1       71.89       24.27     18.12 o 
 -14   4   1      124.97      119.30     18.20 o 
 -13   4   1      605.12      581.03     24.41 o 
 -12   4   1       52.97       30.31     15.55 o 
 -11   4   1      113.60      102.25     13.64 o 
 -10   4   1      322.76      262.37     14.26 o 
  -9   4   1      262.21      232.27     14.74 o 
  -8   4   1        9.97       11.42      9.96 o 
  -7   4   1        7.35       16.47      9.97 o 
  -6   4   1      318.23      289.95     17.28 o 
  -5   4   1       10.60       30.40      9.47 o 
  -4   4   1      450.52      551.08     23.98 o 
  -3   4   1      108.06       78.90     14.46 o 
  -2   4   1      119.66      102.97     12.02 o 
  -1   4   1      145.39      164.85     15.53 o 
   0   4   1       29.32       30.19      9.97 o 
   1   4   1      145.43      145.23     13.85 o 
   2   4   1      117.36      104.65     11.50 o 
   3   4   1      100.71       98.33     10.90 o 
   4   4   1      447.66      376.43     15.00 o 
   5   4   1       10.95        3.47      9.08 o 
   6   4   1      323.66      286.65     14.64 o 
   7   4   1        8.94        3.59      9.83 o 
   8   4   1       10.43       -3.71      9.02 o 
   9   4   1      270.13      271.97     17.89 o 
  10   4   1      325.79      358.62     20.81 o 
  11   4   1      114.79      123.93     14.31 o 
  12   4   1       52.42       71.99     15.11 o 
  13   4   1      613.00      588.85     30.87 o 
  14   4   1      125.76      125.87     18.25 o 
  15   4   1       73.77       85.57     16.19 o 
  16   4   1       34.18       14.63     16.33 o 
  17   4   1      128.86      181.27     19.23 o 
  18   4   1       22.11       21.78     13.93 o 
  19   4   1       15.19        0.99     13.45 o 
  20   4   1        2.00        3.81     12.12 o 
  21   4   1       19.75       14.18     13.39 o 
  22   4   1        0.90      -10.15     11.11 o 
  23   4   1        2.46       -7.95     11.03 o 
  24   4   1       33.33       35.45     12.03 o 
  25   4   1        7.09        7.09     10.31 o 
  26   4   1       22.38        8.03     10.47 o 
  27   4   1       22.68        6.06      8.60 o 
  28   4   1        2.65       -2.45      8.49 o 
  29   4   1       13.78       16.43      7.37 o 
 -25   5   1        4.36       -5.46      6.60 o 
 -24   5   1        0.85        6.86      6.76 o 
 -23   5   1        4.99       -5.24      7.15 o 
 -22   5   1       16.39        7.51      9.46 o 
 -21   5   1       29.93        2.53     11.46 o 
 -20   5   1       28.70        3.83     11.79 o 
 -19   5   1       92.26       84.08     15.34 o 
 -18   5   1       53.63       24.96     16.38 o 
 -17   5   1        0.80       -6.04     15.45 o 
 -16   5   1        3.27       13.94     15.16 o 
 -15   5   1      191.32      182.66     21.17 o 
 -14   5   1       61.17       33.42     18.55 o 
 -13   5   1        0.56      -18.87     18.87 o 
 -12   5   1       22.49        0.00     18.10 o 
 -11   5   1      263.20      245.27     22.22 o 
 -10   5   1      292.52      287.74     21.47 o 
  -9   5   1      219.13      215.45     20.63 o 
  -8   5   1       16.04        7.22     18.53 o 
  -7   5   1       48.11       32.88     16.44 o 
  -6   5   1       96.52       67.41     20.07 o 
  -5   5   1        8.60        1.15     12.87 o 
  -4   5   1       45.19       50.52     14.21 o 
  -3   5   1       66.78       91.58     19.12 o 
  -2   5   1       57.16       83.62     16.82 o 
  -1   5   1      100.69      102.19     19.76 o 
   0   5   1       65.27       46.83     16.60 o 
   1   5   1      102.36      153.12     18.73 o 
   2   5   1       57.09       44.05     15.34 o 
   3   5   1       67.15       59.84     13.84 o 
   4   5   1       44.11       52.71     13.54 o 
   5   5   1        7.74       14.89     12.97 o 
   6   5   1       95.69       66.63     17.50 o 
   7   5   1       47.39       40.92     15.41 o 
   8   5   1       16.35       15.07     14.65 o 
   9   5   1      220.98      222.33     21.85 o 
  10   5   1      288.29      304.79     23.37 o 
  11   5   1      259.09      269.33     23.68 o 
  12   5   1       23.35       46.92     15.07 o 
  13   5   1        0.58       20.83     12.71 o 
  14   5   1       60.50       89.80     17.26 o 
  15   5   1      188.56      210.65     20.24 o 
  16   5   1        2.93       19.55     11.77 o 
  17   5   1        0.74        0.00     11.91 o 
  18   5   1       52.90       60.55     14.14 o 
  19   5   1       91.37      121.74     13.88 o 
  20   5   1       28.46       13.96     12.13 o 
  21   5   1       30.51       23.24     10.72 o 
  22   5   1       16.04       16.81     10.33 o 
  23   5   1        4.78        4.94      7.66 o 
  24   5   1        0.81       -7.87      7.87 o 
  25   5   1        4.38        1.55      6.38 o 
 -20   6   1       13.52        9.55      5.27 o 
 -19   6   1       16.57       -0.50      6.93 o 
 -18   6   1        7.13       -5.38      7.38 o 
 -17   6   1        0.59        1.22      8.07 o 
 -16   6   1        2.26       -0.65      8.17 o 
 -15   6   1        4.72       -6.50      9.20 o 
 -14   6   1        4.34       -0.81     10.42 o 
 -13   6   1        0.67        4.17     10.46 o 
 -12   6   1       10.18       -1.83     11.08 o 
 -11   6   1        0.63        1.86     12.31 o 
 -10   6   1       44.43       11.89     13.77 o 
  -9   6   1       21.86       37.01     14.50 o 
  -8   6   1       70.66       51.80     17.43 o 
  -7   6   1       98.31       55.06     16.64 o 
  -6   6   1       80.50       54.78     18.09 o 
  -5   6   1       21.17       15.53     15.66 o 
  -4   6   1        4.63        5.55     14.39 o 
  -3   6   1       37.87       66.44     16.71 o 
  -2   6   1       20.62       48.51     15.65 o 
  -1   6   1       24.39       -2.25     15.82 o 
   0   6   1        6.37        6.01      1.87 o 
   1   6   1       24.89       28.83     15.32 o 
   2   6   1       21.20       34.63     15.55 o 
   3   6   1       37.67       19.66     16.44 o 
   4   6   1        4.68       -0.97     13.50 o 
   5   6   1       21.20       30.62     12.38 o 
   6   6   1       80.65       67.40     15.92 o 
   7   6   1       97.64       90.87     16.94 o 
   8   6   1       71.83       80.73     16.00 o 
   9   6   1       21.95       39.38     13.16 o 
  10   6   1       44.62       55.59     12.37 o 
  11   6   1        0.71        8.84     10.07 o 
  12   6   1       10.47      -10.92     10.92 o 
  13   6   1        0.70        3.63      9.26 o 
  14   6   1        4.06       -9.66      9.66 o 
  15   6   1        4.69        9.10      6.99 o 
  16   6   1        2.31        1.81      7.20 o 
  17   6   1        0.60       -2.81      7.51 o 
  18   6   1        7.40        8.97      6.02 o 
  19   6   1       16.53        4.90      6.71 o 
  20   6   1       13.67        5.39      5.96 o 
 -11   7   1        2.80       -6.13      6.13 o 
 -10   7   1       20.81       18.51      5.37 o 
  -9   7   1       15.51        8.66      6.21 o 
  -8   7   1        0.11       -2.25      5.98 o 
  -7   7   1       10.12       10.39      5.85 o 
  -6   7   1        0.14        0.00      5.97 o 
  -5   7   1        3.66        3.53      7.10 o 
  -4   7   1        5.48        3.58      7.02 o 
  -3   7   1        2.85        5.75      6.26 o 
  -2   7   1        0.89        8.47      6.31 o 
  -1   7   1        1.10       -7.55      7.55 o 
   0   7   1        4.11        4.28      6.73 o 
   1   7   1        1.12        9.55      6.64 o 
   2   7   1        0.93       -7.03      7.03 o 
   3   7   1        2.90       -1.56      6.65 o 
   4   7   1        5.35       12.20      6.59 o 
   5   7   1        3.64       -5.44      6.93 o 
   6   7   1        0.18       -0.46      5.90 o 
   7   7   1       10.06       10.32      5.71 o 
   8   7   1        0.11        1.35      5.92 o 
   9   7   1       15.43        9.13      6.15 o 
  10   7   1       20.77        6.24      5.78 o 
  11   7   1        2.78       -3.97      5.34 o 
   0   0   2     3136.60     2897.68     20.15 o 
   1   0   2    13461.63    11117.28    330.40 o 
   2   0   2       76.92       93.98      5.37 o 
   3   0   2     2989.37     3129.36     57.09 o 
   4   0   2     7121.68     6602.59    206.89 o 
   5   0   2     3236.34     3412.71     20.15 o 
   6   0   2     2163.87     2598.27     18.52 o 
   7   0   2     1909.51     1903.99     16.56 o 
   8   0   2        7.25        7.48      3.87 o 
   9   0   2     1275.33     1194.10     14.48 o 
  10   0   2      427.17      429.89     10.35 o 
  11   0   2        3.57        2.37      3.85 o 
  12   0   2      447.79      498.50     15.75 o 
  13   0   2     1434.01     1519.54     50.47 o 
  14   0   2     1501.57     1669.47     20.70 o 
  15   0   2     1705.70     1818.91     79.25 o 
  16   0   2       13.10       17.11      6.76 o 
  17   0   2       19.81       19.12      6.63 o 
  18   0   2       33.02       32.90      6.76 o 
  19   0   2       30.18       26.17      6.45 o 
  20   0   2        0.28       -6.02      8.25 o 
  21   0   2       93.26      104.04     10.98 o 
  22   0   2      332.57      386.13     28.65 o 
  23   0   2       58.27       66.68     11.47 o 
  24   0   2        7.18       -8.79     10.63 o 
  25   0   2      514.02      647.21     31.14 o 
  26   0   2      103.30      120.25     15.76 o 
  27   0   2       53.85       50.53     13.79 o 
  28   0   2       83.96       71.94     33.13 o 
  29   0   2      201.56      177.80     20.58 o 
  30   0   2      157.05       13.39    155.57 o 
  31   0   2       10.74      -42.49     97.50 o 
  32   0   2        1.70       -8.05     19.31 o 
  33   0   2        1.33       11.23     26.40 o 
  34   0   2       15.15        8.94      8.45 o 
 -34   1   2        1.58       -5.94      7.76 o 
 -33   1   2        6.51       -3.48      8.73 o 
 -32   1   2        1.38      -11.86     11.86 o 
 -31   1   2        1.55      -11.98     11.98 o 
 -30   1   2        6.63        9.31     13.97 o 
 -29   1   2       95.80       91.89     17.96 o 
 -28   1   2       32.44       22.29     19.13 o 
 -27   1   2       19.21       14.30     18.23 o 
 -26   1   2        5.41       -8.10     17.56 o 
 -25   1   2       44.37       42.35     17.62 o 
 -24   1   2       27.92       38.81     16.06 o 
 -23   1   2       54.24       48.61     17.12 o 
 -22   1   2      127.87      115.75     17.04 o 
 -21   1   2       86.46       76.71     14.20 o 
 -20   1   2       23.78       26.51     12.06 o 
 -19   1   2       27.83       24.53     10.98 o 
 -18   1   2      609.49      580.63     23.28 o 
 -17   1   2      329.20      304.93     18.45 o 
 -16   1   2      195.72      163.76     13.58 o 
 -15   1   2      867.58      844.13     24.63 o 
 -14   1   2      866.21      789.13     23.47 o 
 -13   1   2     1308.11     1299.25     28.15 o 
 -12   1   2      644.07      658.02     20.58 o 
 -11   1   2       51.71       50.36      7.97 o 
 -10   1   2      283.07      263.08     12.46 o 
  -9   1   2       84.43       93.32      7.91 o 
  -8   1   2      543.09      616.51     16.85 o 
  -7   1   2     2546.79     2676.09     31.30 o 
  -6   1   2     2865.25     3386.06     33.46 o 
  -5   1   2    13299.99    12365.97    256.58 o 
  -4   1   2     3245.27     4003.18     33.16 o 
  -3   1   2     6875.66     7924.89     44.37 o 
  -2   1   2     2304.08     2665.81     24.83 o 
  -1   1   2     5318.83     5638.72     34.59 o 
   0   1   2        0.33       -3.51      3.89 o 
   1   1   2     5289.57     4904.29     31.24 o 
   2   1   2     2354.19     2270.86     21.98 o 
   3   1   2     6896.34     6165.18     36.34 o 
   4   1   2     3233.70     3039.37     26.62 o 
   5   1   2    13330.02    10730.07    230.18 o 
   6   1   2     2848.48     2858.11     28.45 o 
   7   1   2     2518.18     2401.73     27.02 o 
   8   1   2      536.12      532.21     15.33 o 
   9   1   2       82.28       90.92      7.36 o 
  10   1   2      284.97      243.76     11.52 o 
  11   1   2       61.21       64.60      8.30 o 
  12   1   2      630.80      662.14     19.35 o 
  13   1   2     1313.63     1325.04     25.83 o 
  14   1   2      870.78      832.18     23.72 o 
  15   1   2      843.79      850.99     24.19 o 
  16   1   2      196.36      196.10     13.57 o 
  17   1   2      337.09      338.78     17.42 o 
  18   1   2      617.22      645.35     21.98 o 
  19   1   2       26.64       19.50     10.43 o 
  20   1   2       23.61       18.03     12.61 o 
  21   1   2       92.27      106.12     14.10 o 
  22   1   2      127.88      124.71     16.57 o 
  23   1   2       57.25       82.78     14.86 o 
  24   1   2       26.60       58.77     12.37 o 
  25   1   2       44.86       25.05     15.17 o 
  26   1   2        5.13      -15.51     15.51 o 
  27   1   2       21.25       27.00     15.62 o 
  28   1   2       31.04       40.23     16.67 o 
  29   1   2       95.61       68.38     20.08 o 
  30   1   2        6.15      -19.14     19.14 o 
  31   1   2        1.31      -12.39     12.39 o 
  32   1   2        1.46        1.68      0.45 o 
  33   1   2        7.11        2.32     10.60 o 
  34   1   2        1.76       -8.11      8.60 o 
 -33   2   2        3.31       15.69      7.61 o 
 -32   2   2        8.34       17.80      7.54 o 
 -31   2   2       35.24       48.08     10.76 o 
 -30   2   2        8.77      -13.50     13.50 o 
 -29   2   2       20.74        6.21     16.08 o 
 -28   2   2       17.18       -3.43     18.28 o 
 -27   2   2       18.47      -14.48     18.28 o 
 -26   2   2       81.63       80.65     22.16 o 
 -25   2   2      160.64      220.64     27.71 o 
 -24   2   2       78.39       81.11     22.34 o 
 -23   2   2      152.42      185.07     21.68 o 
 -22   2   2       32.84       32.75     17.53 o 
 -21   2   2      231.43      270.49     23.59 o 
 -20   2   2      124.30       97.37     19.09 o 
 -19   2   2      502.69      524.98     26.64 o 
 -18   2   2      280.38      260.17     19.23 o 
 -17   2   2        5.34        6.39      9.72 o 
 -16   2   2       86.54       77.27     12.55 o 
 -15   2   2      161.62      108.70     12.40 o 
 -14   2   2      239.64      219.09     12.44 o 
 -13   2   2      238.15      212.67     11.79 o 
 -12   2   2      138.62      101.85      9.13 o 
 -11   2   2      117.46       88.22      9.60 o 
 -10   2   2      106.10       95.77      9.86 o 
  -9   2   2     3032.40     3000.45     28.56 o 
  -8   2   2     1316.86     1211.09     22.81 o 
  -7   2   2     1031.35      978.75     21.01 o 
  -6   2   2     1882.00     1573.14     27.82 o 
  -5   2   2     1407.57     1784.73     29.47 o 
  -4   2   2     1811.31     2134.15     31.45 o 
  -3   2   2      890.86      864.05     22.91 o 
  -2   2   2     1429.64     1633.21     25.71 o 
  -1   2   2      148.50      161.76     10.39 o 
   0   2   2      653.65      684.77     17.84 o 
   1   2   2      138.62      127.14      9.25 o 
   2   2   2     1409.73     1342.87     22.67 o 
   3   2   2      878.51      975.98     19.47 o 
   4   2   2     1810.74     1639.88     25.84 o 
   5   2   2     1383.04     1549.46     24.80 o 
   6   2   2     1878.28     2083.75     29.71 o 
   7   2   2     1024.44     1066.32     21.93 o 
   8   2   2     1345.68     1440.51     25.20 o 
   9   2   2     3075.36     3279.52     38.24 o 
  10   2   2      111.38      131.95     10.81 o 
  11   2   2      111.51      131.32     11.00 o 
  12   2   2      138.05      133.44     11.07 o 
  13   2   2      232.65      215.53     13.59 o 
  14   2   2      249.51      270.60     14.68 o 
  15   2   2      156.43      180.52     13.49 o 
  16   2   2       85.88       88.90     11.95 o 
  17   2   2        5.84        2.70      8.34 o 
  18   2   2      279.42      294.52     18.55 o 
  19   2   2      496.46      548.84     23.22 o 
  20   2   2      122.17      158.02     16.27 o 
  21   2   2      230.34      288.99     19.36 o 
  22   2   2       31.37       15.02     14.51 o 
  23   2   2      149.57      110.20     20.36 o 
  24   2   2       82.09       61.94     18.12 o 
  25   2   2      162.45      213.73     21.18 o 
  26   2   2       79.50       87.45     18.65 o 
  27   2   2       18.75        3.07     14.67 o 
  28   2   2       16.62       38.97     12.55 o 
  29   2   2       21.13       12.45     12.65 o 
  30   2   2        9.39      -13.49     14.49 o 
  31   2   2       35.19       25.56     11.09 o 
  32   2   2        8.25      -12.05     12.05 o 
  33   2   2        3.15       -8.78      8.78 o 
 -31   3   2        3.12       11.09      6.87 o 
 -30   3   2        1.22       -9.91      9.91 o 
 -29   3   2       17.66       15.17     11.61 o 
 -28   3   2       73.00       36.91     15.43 o 
 -27   3   2       23.51       17.70     15.03 o 
 -26   3   2       84.77       83.93     18.91 o 
 -25   3   2        0.37       -2.42     16.37 o 
 -24   3   2      138.86      141.83     23.87 o 
 -23   3   2       80.30       77.25     19.88 o 
 -22   3   2       10.27       25.27     15.20 o 
 -21   3   2        5.10       33.90     15.55 o 
 -20   3   2       31.80       24.15     15.34 o 
 -19   3   2      228.94      180.79     22.49 o 
 -18   3   2      273.81      233.98     22.95 o 
 -17   3   2       74.35       57.07     15.65 o 
 -16   3   2      326.19      247.00     20.94 o 
 -15   3   2       36.45       39.26     10.85 o 
 -14   3   2       22.49       18.44     10.19 o 
 -13   3   2      119.16      111.00     13.59 o 
 -12   3   2      441.71      411.99     17.75 o 
 -11   3   2      217.44      165.83     15.04 o 
 -10   3   2      711.59      666.56     21.63 o 
  -9   3   2        6.35        8.40      8.80 o 
  -8   3   2      173.68      175.52     13.60 o 
  -7   3   2     1517.00     1428.39     32.61 o 
  -6   3   2      414.16      465.54     19.58 o 
  -5   3   2      693.84      805.19     23.80 o 
  -4   3   2       29.84       30.35      7.15 o 
  -3   3   2      149.47      151.34     12.02 o 
  -2   3   2      475.86      527.19     18.89 o 
  -1   3   2      118.86      153.03     11.84 o 
   0   3   2     1123.75     1257.71     28.54 o 
   1   3   2      116.12      122.49     11.45 o 
   2   3   2      468.22      460.09     17.57 o 
   3   3   2      145.45      123.02     10.62 o 
   4   3   2       28.95       24.02      7.28 o 
   5   3   2      696.89      654.22     19.30 o 
   6   3   2      410.72      388.53     15.06 o 
   7   3   2     1527.28     1317.62     27.99 o 
   8   3   2      172.46      170.61     12.58 o 
   9   3   2        7.13        6.26      9.26 o 
  10   3   2      730.61      720.29     23.19 o 
  11   3   2      218.81      251.19     15.92 o 
  12   3   2      438.28      462.51     19.14 o 
  13   3   2      124.68      117.33     12.67 o 
  14   3   2       22.10       41.71     10.21 o 
  15   3   2       36.49       22.10     11.99 o 
  16   3   2      330.41      386.96     20.30 o 
  17   3   2       76.69       67.16     13.72 o 
  18   3   2      270.38      236.93     19.69 o 
  19   3   2      231.14      260.99     20.21 o 
  20   3   2       29.76        9.71     11.85 o 
  21   3   2        5.28       15.65     12.03 o 
  22   3   2        9.91        9.39     11.74 o 
  23   3   2       79.77       77.90     14.61 o 
  24   3   2      139.51      159.74     20.07 o 
  25   3   2        0.47      -11.56     13.90 o 
  26   3   2       86.84       91.86     16.79 o 
  27   3   2       23.58       40.49     14.52 o 
  28   3   2       74.54       44.11     15.52 o 
  29   3   2       18.29       11.82     10.65 o 
  30   3   2        1.16       10.04      7.73 o 
  31   3   2        3.19       -0.65      8.06 o 
 -28   4   2       23.61       21.07      7.98 o 
 -27   4   2        0.83       -8.71      8.71 o 
 -26   4   2        5.62        5.49     10.04 o 
 -25   4   2        7.54       -9.93     12.91 o 
 -24   4   2       11.98       36.50     12.67 o 
 -23   4   2        8.53       -5.58     14.49 o 
 -22   4   2        7.19       25.33     15.22 o 
 -21   4   2        2.85       29.27     13.89 o 
 -20   4   2       39.27       17.00     18.61 o 
 -19   4   2        0.41        7.83     16.99 o 
 -18   4   2       19.09        0.00     17.81 o 
 -17   4   2      100.50      101.23     21.79 o 
 -16   4   2      174.82      155.70     23.61 o 
 -15   4   2      242.62      205.37     24.57 o 
 -14   4   2       36.93       19.52     16.92 o 
 -13   4   2      101.92       60.64     17.99 o 
 -12   4   2      668.78      519.34     29.43 o 
 -11   4   2      232.45      190.54     19.97 o 
 -10   4   2      361.19      278.70     22.28 o 
  -9   4   2       12.48       22.93     11.91 o 
  -8   4   2      212.93      217.02     19.11 o 
  -7   4   2      566.08      662.26     28.44 o 
  -6   4   2       44.15       63.75     13.43 o 
  -5   4   2      307.97      322.92     22.96 o 
  -4   4   2      289.61      314.83     20.84 o 
  -3   4   2      115.04      117.20     13.79 o 
  -2   4   2      731.75      878.27     28.08 o 
  -1   4   2      212.00      244.09     17.17 o 
   0   4   2        5.23        0.00      8.68 o 
   1   4   2      206.64      215.11     16.84 o 
   2   4   2      744.55      746.65     26.42 o 
   3   4   2      115.55       96.13     12.55 o 
   4   4   2      282.30      270.97     16.22 o 
   5   4   2      302.50      262.60     17.61 o 
   6   4   2       44.36       46.59     10.03 o 
   7   4   2      571.28      530.30     20.40 o 
   8   4   2      209.00      198.19     15.75 o 
   9   4   2       13.42       14.41      9.30 o 
  10   4   2      359.63      302.50     20.91 o 
  11   4   2      228.49      301.41     19.84 o 
  12   4   2      662.95      741.96     29.55 o 
  13   4   2      103.10       80.47     15.84 o 
  14   4   2       36.71       61.90     14.35 o 
  15   4   2      239.18      217.96     21.44 o 
  16   4   2      174.95      172.17     19.58 o 
  17   4   2      101.76      134.28     19.31 o 
  18   4   2       19.99       14.01     13.77 o 
  19   4   2        0.38        9.46     11.50 o 
  20   4   2       38.51       42.33     14.11 o 
  21   4   2        2.59        4.65     11.83 o 
  22   4   2        7.39       22.81     12.24 o 
  23   4   2        8.31        7.04     12.31 o 
  24   4   2       11.54        5.05     12.08 o 
  25   4   2        7.28       15.94      9.04 o 
  26   4   2        5.43       14.87      7.99 o 
  27   4   2        0.74       -7.51      8.90 o 
  28   4   2       24.13       32.51      9.41 o 
 -25   5   2        1.45       -6.46      6.46 o 
 -24   5   2       10.01       -7.06      7.06 o 
 -23   5   2       25.52       19.17      7.52 o 
 -22   5   2       11.62       -3.60     10.67 o 
 -21   5   2        0.68       -0.84     10.78 o 
 -20   5   2        6.12       10.93     11.12 o 
 -19   5   2       31.99       10.95     13.77 o 
 -18   5   2       25.19        6.53     14.98 o 
 -17   5   2       17.10       35.74     14.96 o 
 -16   5   2       87.36       48.45     16.95 o 
 -15   5   2       87.88       78.62     17.20 o 
 -14   5   2        6.46      -18.56     18.56 o 
 -13   5   2       61.05       11.49     21.02 o 
 -12   5   2       32.71       12.67     19.23 o 
 -11   5   2        3.92       -4.97     18.40 o 
 -10   5   2       76.24       36.82     18.57 o 
  -9   5   2       19.33       41.94     16.35 o 
  -8   5   2       19.11        5.90     17.04 o 
  -7   5   2      132.46      120.73     24.18 o 
  -6   5   2      362.04      362.12     29.53 o 
  -5   5   2       56.12       80.23     18.40 o 
  -4   5   2      114.24      170.93     21.31 o 
  -3   5   2       46.69       61.48     17.65 o 
  -2   5   2       55.36       50.35     13.10 o 
  -1   5   2       96.38      104.00     18.47 o 
   0   5   2      259.95      267.58     27.85 o 
   1   5   2       94.06       96.76     19.11 o 
   2   5   2       54.13       77.43     17.15 o 
   3   5   2       45.45       44.85     15.09 o 
   4   5   2      114.39      119.63     18.10 o 
   5   5   2       58.10       75.85     15.48 o 
   6   5   2      363.75      363.50     24.72 o 
   7   5   2      135.02      123.51     18.44 o 
   8   5   2       19.13       36.08     12.43 o 
   9   5   2       19.97       38.06     13.18 o 
  10   5   2       78.43       74.02     15.57 o 
  11   5   2        3.61       19.48     14.33 o 
  12   5   2       33.18       29.04     14.45 o 
  13   5   2       61.87      105.73     15.98 o 
  14   5   2        6.85        9.53     13.06 o 
  15   5   2       89.08       88.65     17.03 o 
  16   5   2       88.65      104.89     14.81 o 
  17   5   2       17.40       -1.73     12.58 o 
  18   5   2       24.85       34.13     12.27 o 
  19   5   2       32.50       46.49     11.40 o 
  20   5   2        6.04       20.86      9.94 o 
  21   5   2        0.58        5.07      8.19 o 
  22   5   2       11.22       -9.04      9.04 o 
  23   5   2       25.57       13.25      9.18 o 
  24   5   2       10.11        4.07      6.41 o 
  25   5   2        1.43       -0.53      6.52 o 
 -20   6   2        9.72       -5.66      5.66 o 
 -19   6   2        2.02        6.68      6.11 o 
 -18   6   2        9.15        6.33      6.89 o 
 -17   6   2        4.78        5.38      1.43 o 
 -16   6   2       16.89        1.27      9.10 o 
 -15   6   2        1.69        0.70      9.21 o 
 -14   6   2        2.66       24.21      8.38 o 
 -13   6   2       26.31       21.88     10.94 o 
 -12   6   2       38.11       33.60     12.40 o 
 -11   6   2       28.29        9.05     13.68 o 
 -10   6   2       84.28       74.88     15.25 o 
  -9   6   2       39.48       14.70     15.70 o 
  -8   6   2       37.65       39.32     17.04 o 
  -7   6   2       60.47       80.28     14.88 o 
  -6   6   2        4.07        8.34     15.24 o 
  -5   6   2        8.83       16.86     15.38 o 
  -4   6   2       18.70       41.18     15.42 o 
  -3   6   2        0.90       -4.25     14.88 o 
  -2   6   2       10.98       35.75     13.25 o 
  -1   6   2       11.77        0.00     14.07 o 
   0   6   2        2.85        8.26     11.96 o 
   1   6   2       11.63       36.77     13.51 o 
   2   6   2       11.04        0.96     14.85 o 
   3   6   2        0.78       -8.91     13.14 o 
   4   6   2       18.42       29.19     13.50 o 
   5   6   2        8.74       32.37     12.24 o 
   6   6   2        4.20       -0.97     12.39 o 
   7   6   2       61.45       55.27     13.71 o 
   8   6   2       38.04       46.68     13.76 o 
   9   6   2       38.52       27.25     12.38 o 
  10   6   2       84.39       82.19     14.31 o 
  11   6   2       28.25       18.95     12.27 o 
  12   6   2       37.96       34.06     11.38 o 
  13   6   2       26.09       39.01     10.28 o 
  14   6   2        2.70       10.28      8.66 o 
  15   6   2        1.63        1.88      0.48 o 
  16   6   2       17.21        7.95      8.61 o 
  17   6   2        4.69        2.32      7.79 o 
  18   6   2        9.02       13.37      6.81 o 
  19   6   2        2.16        2.99      6.57 o 
  20   6   2        9.90        9.72      5.94 o 
 -11   7   2        9.27       -5.37      5.37 o 
 -10   7   2        3.47        0.41      4.83 o 
  -9   7   2        0.67       -0.87      5.54 o 
  -8   7   2       21.09       15.78      6.86 o 
  -7   7   2        4.56        7.04      6.11 o 
  -6   7   2       46.00       37.85      7.99 o 
  -5   7   2       10.84       15.97      6.52 o 
  -4   7   2        4.81        9.68      6.51 o 
  -3   7   2        1.91       -1.06      7.05 o 
  -2   7   2       13.04        6.30      7.73 o 
  -1   7   2       10.37       21.16      6.46 o 
   0   7   2        7.20       -3.70      7.76 o 
   1   7   2       10.15        3.68      7.67 o 
   2   7   2       13.11       11.54      7.14 o 
   3   7   2        1.88       -5.18      7.32 o 
   4   7   2        4.88        8.14      7.11 o 
   5   7   2       10.75       -6.73      6.73 o 
   6   7   2       46.17       27.15      7.99 o 
   7   7   2        4.45        5.16      6.18 o 
   8   7   2       20.92       15.01      6.17 o 
   9   7   2        0.71       -2.62      5.68 o 
  10   7   2        3.50        5.89      4.66 o 
  11   7   2        9.45        0.80      5.24 o 
   1   0   3     3005.70     2785.90     32.50 o 
   2   0   3     4094.39     3746.48     56.06 o 
   3   0   3     7613.86     6588.60    120.38 o 
   4   0   3    22811.27    19442.93    503.78 o 
   5   0   3    20501.81    17605.71    210.22 o 
   6   0   3     2246.98     2063.26     22.00 o 
   7   0   3     2700.37     2978.89     21.91 o 
   8   0   3      992.06     1132.42     14.31 o 
   9   0   3      230.82      240.54      9.96 o 
  10   0   3      799.03      712.25     19.00 o 
  11   0   3      637.41      664.72     25.99 o 
  12   0   3        6.07       -3.77      5.57 o 
  13   0   3      176.38      207.00     15.92 o 
  14   0   3      215.71      209.98      9.35 o 
  15   0   3       46.66       38.63      6.94 o 
  16   0   3       80.88       99.92     15.73 o 
  17   0   3      242.42      273.15     11.41 o 
  18   0   3      104.91      101.38      9.28 o 
  19   0   3        0.79        3.53      6.48 o 
  20   0   3      183.38      186.84     11.74 o 
  21   0   3       25.99       26.77      8.88 o 
  22   0   3        8.32        1.68      8.80 o 
  23   0   3       65.14       54.51     11.22 o 
  24   0   3       56.91       90.67     13.59 o 
  25   0   3       87.88       77.12     14.22 o 
  26   0   3        7.20        4.86     11.15 o 
  27   0   3       52.12       47.61     13.26 o 
  28   0   3        0.61       -2.18     11.92 o 
  29   0   3      141.73      160.37     15.15 o 
  30   0   3        0.39      -11.17     11.17 o 
  31   0   3        6.62       -4.07      9.84 o 
  32   0   3        7.81       13.62      8.09 o 
  33   0   3        0.07        3.22      6.58 o 
  34   0   3        0.17       -4.92      5.99 o 
 -33   1   3        7.58       -9.35      9.35 o 
 -32   1   3        0.29        6.13      9.60 o 
 -31   1   3       48.06       44.73     13.64 o 
 -30   1   3       55.40       79.94     14.16 o 
 -29   1   3      113.28      100.55     19.42 o 
 -28   1   3       13.35       20.62     17.57 o 
 -27   1   3      187.88      204.79     24.83 o 
 -26   1   3       55.71       39.75     21.42 o 
 -25   1   3      113.69      118.88     21.59 o 
 -24   1   3       48.66       75.13     17.14 o 
 -23   1   3      446.58      478.81     28.38 o 
 -22   1   3      169.43      186.04     22.23 o 
 -21   1   3      127.36      138.97     17.29 o 
 -20   1   3      112.92      143.95     15.43 o 
 -19   1   3      124.33      135.83     14.25 o 
 -18   1   3        5.79       -9.33      9.33 o 
 -17   1   3      259.57      246.98     15.19 o 
 -16   1   3       14.62       12.89      8.55 o 
 -15   1   3      109.94      130.06     12.32 o 
 -14   1   3      566.16      496.27     19.42 o 
 -13   1   3     1224.73     1218.67     28.24 o 
 -12   1   3      977.31     1064.15     25.82 o 
 -11   1   3      635.01      641.30     19.68 o 
 -10   1   3      296.73      288.07     13.69 o 
  -9   1   3     1436.15     1520.40     25.65 o 
  -8   1   3      257.79      288.39     12.30 o 
  -7   1   3     2419.29     2594.14     30.79 o 
  -6   1   3     1642.85     1613.17     23.66 o 
  -5   1   3     1874.02     2170.95     26.03 o 
  -4   1   3     1348.66     1552.24     21.48 o 
  -3   1   3      599.73      627.92     13.51 o 
  -2   1   3      826.16      942.96     15.56 o 
  -1   1   3     2131.75     2063.61     22.56 o 
   0   1   3     1055.71      885.50     15.48 o 
   1   1   3     2151.11     1875.64     21.35 o 
   2   1   3      839.80      765.41     13.92 o 
   3   1   3      578.99      512.22     11.85 o 
   4   1   3     1371.53     1290.25     18.96 o 
   5   1   3     1892.37     1792.95     23.05 o 
   6   1   3     1631.33     1369.95     21.03 o 
   7   1   3     2412.16     2279.55     27.62 o 
   8   1   3      251.59      238.36     11.30 o 
   9   1   3     1420.65     1447.88     23.81 o 
  10   1   3      290.99      300.35     13.96 o 
  11   1   3      627.47      618.67     18.87 o 
  12   1   3      983.46     1144.27     25.47 o 
  13   1   3     1185.55     1280.93     27.79 o 
  14   1   3      564.91      567.08     20.19 o 
  15   1   3      104.49      132.32     12.01 o 
  16   1   3       14.67       -7.01      8.48 o 
  17   1   3      258.31      226.05     15.69 o 
  18   1   3        6.99       19.81      8.23 o 
  19   1   3      120.17      132.38     15.24 o 
  20   1   3      111.51      121.89     15.06 o 
  21   1   3      125.48      155.34     16.07 o 
  22   1   3      168.18      195.13     18.42 o 
  23   1   3      446.65      511.45     28.43 o 
  24   1   3       50.82       53.56     17.40 o 
  25   1   3      112.55       90.18     19.37 o 
  26   1   3       56.49       62.92     17.61 o 
  27   1   3      186.53      230.20     23.53 o 
  28   1   3       13.40        3.28     15.25 o 
  29   1   3      115.09       89.14     19.27 o 
  30   1   3       54.25       50.27     17.08 o 
  31   1   3       49.45       82.17     13.89 o 
  32   1   3        0.28      -11.27     12.03 o 
  33   1   3        7.98       15.54      9.92 o 
 -32   2   3        9.60       14.86      7.54 o 
 -31   2   3        1.67      -10.72     10.72 o 
 -30   2   3        8.72        7.03     10.54 o 
 -29   2   3       14.73       22.72     11.82 o 
 -28   2   3       17.16        6.57     13.63 o 
 -27   2   3       38.80       52.68     16.85 o 
 -26   2   3       31.32       -2.47     19.27 o 
 -25   2   3      187.31      185.66     25.72 o 
 -24   2   3        1.66       15.56     16.34 o 
 -23   2   3       80.30      115.30     20.39 o 
 -22   2   3      341.74      388.04     28.36 o 
 -21   2   3      103.59      102.23     18.86 o 
 -20   2   3      301.42      349.54     23.85 o 
 -19   2   3      100.70       83.48     16.11 o 
 -18   2   3      513.74      443.10     23.50 o 
 -17   2   3      172.87      150.73     17.03 o 
 -16   2   3       40.00       27.09     10.13 o 
 -15   2   3      277.26      209.95     16.97 o 
 -14   2   3       57.78       50.27     10.26 o 
 -13   2   3      363.39      276.99     16.71 o 
 -12   2   3      405.98      363.93     15.05 o 
 -11   2   3      427.09      432.57     14.45 o 
 -10   2   3     1188.54     1107.42     23.80 o 
  -9   2   3     1022.62      977.84     25.68 o 
  -8   2   3      729.23      736.58     22.12 o 
  -7   2   3      248.33      250.21     13.33 o 
  -6   2   3     1229.10     1343.04     25.68 o 
  -5   2   3     1074.37     1104.22     24.73 o 
  -4   2   3      315.33      359.91     14.61 o 
  -3   2   3      394.67      421.68     15.25 o 
  -2   2   3      542.91      475.31     15.85 o 
  -1   2   3      118.73      122.87      8.86 o 
   0   2   3     1804.82     1901.46     27.01 o 
   1   2   3      120.59      107.62      8.57 o 
   2   2   3      549.15      417.39     14.27 o 
   3   2   3      396.63      371.95     14.41 o 
   4   2   3      330.97      301.09     13.15 o 
   5   2   3     1058.20      938.09     20.11 o 
   6   2   3     1236.96     1184.11     22.76 o 
   7   2   3      249.68      244.92     12.69 o 
   8   2   3      728.80      760.33     21.20 o 
   9   2   3     1035.89      990.16     24.58 o 
  10   2   3     1175.07     1243.22     25.97 o 
  11   2   3      430.57      371.18     16.20 o 
  12   2   3      414.31      437.09     17.77 o 
  13   2   3      364.94      424.50     17.99 o 
  14   2   3       59.30       62.55      9.79 o 
  15   2   3      278.56      313.97     16.42 o 
  16   2   3       45.77       42.80     11.43 o 
  17   2   3      178.44      158.76     16.80 o 
  18   2   3      514.00      508.95     23.87 o 
  19   2   3      100.85      120.72     15.78 o 
  20   2   3      306.35      340.62     21.20 o 
  21   2   3      106.38      109.83     16.28 o 
  22   2   3      332.22      365.82     23.89 o 
  23   2   3       78.26       87.36     17.13 o 
  24   2   3        1.64        9.80     13.87 o 
  25   2   3      189.70      216.30     20.30 o 
  26   2   3       29.14       11.21     16.58 o 
  27   2   3       40.07       72.57     15.64 o 
  28   2   3       16.64       12.06     14.14 o 
  29   2   3       14.90        6.77     14.94 o 
  30   2   3        9.00        4.55     11.02 o 
  31   2   3        1.71        0.00     10.63 o 
  32   2   3       10.21        0.00      9.45 o 
 -31   3   3        1.24       -6.09      6.93 o 
 -30   3   3       12.08        9.72      8.02 o 
 -29   3   3        0.80       -4.57      9.43 o 
 -28   3   3        1.90        6.09     10.22 o 
 -27   3   3       23.31       32.59     14.01 o 
 -26   3   3       37.08       29.52     16.13 o 
 -25   3   3       10.28      -18.10     18.10 o 
 -24   3   3       20.39       34.63     15.93 o 
 -23   3   3       14.38        6.34     17.95 o 
 -22   3   3       41.27       11.18     20.12 o 
 -21   3   3        1.76        0.00     15.65 o 
 -20   3   3        6.79      -15.07     16.99 o 
 -19   3   3      116.71      137.28     18.44 o 
 -18   3   3      114.48       80.71     20.94 o 
 -17   3   3       55.04       80.47     16.97 o 
 -16   3   3      712.18      692.99     31.46 o 
 -15   3   3      281.15      270.01     20.71 o 
 -14   3   3      112.07      131.49     14.69 o 
 -13   3   3       26.33        1.51     12.09 o 
 -12   3   3       62.57       73.32     14.09 o 
 -11   3   3       26.66       12.20     10.60 o 
 -10   3   3       71.56       84.54     13.05 o 
  -9   3   3      391.21      344.40     19.09 o 
  -8   3   3      260.15      332.96     18.26 o 
  -7   3   3     1064.28     1328.34     32.65 o 
  -6   3   3      463.56      561.21     22.62 o 
  -5   3   3       42.64       53.74     10.32 o 
  -4   3   3       51.87       80.79      9.80 o 
  -3   3   3      140.69      177.29     14.30 o 
  -2   3   3     2225.54     2696.18     38.88 o 
  -1   3   3      463.62      525.10     19.26 o 
   0   3   3      240.62      273.88     15.65 o 
   1   3   3      466.63      495.31     18.73 o 
   2   3   3     2214.61     2439.21     36.45 o 
   3   3   3      143.65      142.67     13.72 o 
   4   3   3       48.27       51.22      9.01 o 
   5   3   3       42.91       30.31      8.83 o 
   6   3   3      463.36      351.94     17.80 o 
   7   3   3     1066.87      830.84     24.54 o 
   8   3   3      267.33      230.56     15.23 o 
   9   3   3      393.35      362.33     17.94 o 
  10   3   3       75.01       97.76     11.12 o 
  11   3   3       26.77       24.57      9.47 o 
  12   3   3       63.73       59.52     12.57 o 
  13   3   3       26.87        8.83     10.20 o 
  14   3   3      109.42      126.95     13.19 o 
  15   3   3      279.96      284.63     19.30 o 
  16   3   3      712.24      806.20     28.18 o 
  17   3   3       54.79       33.46     14.98 o 
  18   3   3      107.43      131.84     16.11 o 
  19   3   3      116.87      106.84     16.20 o 
  20   3   3        6.55       17.01      9.81 o 
  21   3   3        1.72       20.30     12.54 o 
  22   3   3       41.70       64.19     14.66 o 
  23   3   3       14.16       20.11     13.25 o 
  24   3   3       18.65       30.87     14.06 o 
  25   3   3       10.37       23.01     13.30 o 
  26   3   3       36.68       19.69     15.48 o 
  27   3   3       23.31       34.28     11.59 o 
  28   3   3        1.73       19.64      9.34 o 
  29   3   3        0.87        1.63      8.99 o 
  30   3   3       12.32        2.20     10.56 o 
  31   3   3        1.30       -8.61      8.61 o 
 -28   4   3        1.08        5.01      6.89 o 
 -27   4   3        9.61       -5.83      8.59 o 
 -26   4   3       37.07       15.66     11.64 o 
 -25   4   3       11.91       22.13     10.72 o 
 -24   4   3        9.75       19.14     14.50 o 
 -23   4   3       13.68      -10.61     14.75 o 
 -22   4   3       55.57       28.65     18.21 o 
 -21   4   3       22.00       -7.21     17.80 o 
 -20   4   3       18.38       30.05     14.65 o 
 -19   4   3       24.94       12.63     19.58 o 
 -18   4   3      129.32       85.37     20.24 o 
 -17   4   3      205.33      224.28     24.87 o 
 -16   4   3      399.60      281.98     28.41 o 
 -15   4   3       17.52       11.32     18.75 o 
 -14   4   3       50.55       68.46     18.15 o 
 -13   4   3       15.54       -5.15     16.26 o 
 -12   4   3       80.54       71.06     17.04 o 
 -11   4   3        3.93        1.96     13.87 o 
 -10   4   3      275.55      329.80     22.36 o 
  -9   4   3       40.83       62.54     14.44 o 
  -8   4   3      227.49      255.30     20.13 o 
  -7   4   3       66.72       95.57     13.92 o 
  -6   4   3      144.17      166.92     16.58 o 
  -5   4   3       26.81       43.02     12.25 o 
  -4   4   3      107.72      134.65     15.46 o 
  -3   4   3      117.94      119.72     15.77 o 
  -2   4   3      133.83      144.32     13.76 o 
  -1   4   3      183.80      225.86     17.21 o 
   0   4   3       13.42       18.59      9.30 o 
   1   4   3      184.95      179.93     16.89 o 
   2   4   3      134.97      150.63     14.28 o 
   3   4   3      117.33      142.50     13.54 o 
   4   4   3      105.69      120.30     14.15 o 
   5   4   3       27.44       33.43     10.00 o 
   6   4   3      150.93      138.84     13.76 o 
   7   4   3       66.18       54.46     12.80 o 
   8   4   3      227.76      196.19     16.13 o 
   9   4   3       40.28       59.49     12.06 o 
  10   4   3      269.15      252.85     17.95 o 
  11   4   3        3.58       -3.98     12.35 o 
  12   4   3       82.47       71.69     14.47 o 
  13   4   3       15.77       -1.65     12.48 o 
  14   4   3       50.75       45.65     12.16 o 
  15   4   3       17.39       28.19     11.53 o 
  16   4   3      389.60      341.20     24.14 o 
  17   4   3      204.16      233.74     21.31 o 
  18   4   3      129.37      156.15     16.83 o 
  19   4   3       25.10       22.29     13.81 o 
  20   4   3       17.36        3.70     13.57 o 
  21   4   3       22.63        4.62     14.07 o 
  22   4   3       56.73       35.25     14.77 o 
  23   4   3       13.66       14.04     11.94 o 
  24   4   3        9.76        0.00     11.69 o 
  25   4   3       12.10       21.61     10.07 o 
  26   4   3       37.59       13.46     10.74 o 
  27   4   3        9.75        6.26      8.44 o 
  28   4   3        0.95        8.30      8.01 o 
 -24   5   3        4.15       -6.43      7.08 o 
 -23   5   3        7.68       -1.22      7.26 o 
 -22   5   3        3.98        6.22      9.53 o 
 -21   5   3       10.19       14.76      9.53 o 
 -20   5   3        4.87        0.89     10.98 o 
 -19   5   3        7.07      -12.29     13.09 o 
 -18   5   3       16.37       22.52     14.34 o 
 -17   5   3       10.00      -12.03     14.35 o 
 -16   5   3       25.52        9.13     17.85 o 
 -15   5   3        9.35       18.95     16.84 o 
 -14   5   3      292.92      276.04     23.32 o 
 -13   5   3       98.63       74.20     19.84 o 
 -12   5   3       38.29       26.74     19.48 o 
 -11   5   3      305.47      318.99     27.06 o 
 -10   5   3       73.17       77.03     19.18 o 
  -9   5   3      221.13      211.34     28.12 o 
  -8   5   3        9.26       21.59     17.52 o 
  -7   5   3       46.18       46.60     12.91 o 
  -6   5   3       13.25        9.86     15.41 o 
  -5   5   3       82.53      128.12     18.75 o 
  -4   5   3      216.66      303.74     23.26 o 
  -3   5   3      165.59      167.48     22.26 o 
  -2   5   3       54.51       91.04     16.12 o 
  -1   5   3      119.05      142.74     19.59 o 
   0   5   3       28.58       37.47     13.90 o 
   1   5   3      120.12      153.50     18.19 o 
   2   5   3       52.38       58.22     15.44 o 
   3   5   3      168.05      224.78     20.60 o 
   4   5   3      216.10      256.61     20.79 o 
   5   5   3       83.12      101.59     16.02 o 
   6   5   3       13.18       25.82     13.38 o 
   7   5   3       44.39       45.98     14.40 o 
   8   5   3        8.50        4.72     12.86 o 
   9   5   3      224.23      249.26     20.63 o 
  10   5   3       74.40       61.05     16.82 o 
  11   5   3      306.75      349.75     24.83 o 
  12   5   3       39.09       43.43     15.52 o 
  13   5   3       96.27      119.96     17.04 o 
  14   5   3      294.28      360.43     22.30 o 
  15   5   3        9.06       -8.22     14.17 o 
  16   5   3       25.43       24.96     11.45 o 
  17   5   3        9.75        4.30     11.82 o 
  18   5   3       16.66       23.46     11.59 o 
  19   5   3        6.88        0.00     11.85 o 
  20   5   3        4.59        1.52     10.35 o 
  21   5   3       10.21       -5.78     10.76 o 
  22   5   3        3.93        5.47      8.74 o 
  23   5   3        7.93       20.39      7.99 o 
  24   5   3        4.34        1.20      7.40 o 
 -19   6   3       15.35       12.94      6.26 o 
 -18   6   3        3.33        5.61      6.36 o 
 -17   6   3        5.61       -2.83      7.70 o 
 -16   6   3        3.90       -8.66      8.66 o 
 -15   6   3        8.22        1.32      8.41 o 
 -14   6   3        3.48       -4.30      9.03 o 
 -13   6   3       14.14        4.61     10.48 o 
 -12   6   3       25.12        7.37     12.78 o 
 -11   6   3        2.96        8.63     10.64 o 
 -10   6   3       17.21        5.35     14.88 o 
  -9   6   3       20.61       32.47     13.27 o 
  -8   6   3        1.45        4.78     12.97 o 
  -7   6   3        0.81       -0.99     13.27 o 
  -6   6   3       21.90       39.48     14.06 o 
  -5   6   3       29.37       39.84     16.14 o 
  -4   6   3      141.13      140.46     20.26 o 
  -3   6   3       51.45       85.18     16.43 o 
  -2   6   3       35.04       48.87     16.68 o 
  -1   6   3        9.73       11.85     14.42 o 
   0   6   3       33.19       14.77     13.73 o 
   1   6   3        9.19        3.88     14.60 o 
   2   6   3       35.16       45.13     15.94 o 
   3   6   3       51.54       56.84     15.87 o 
   4   6   3      141.13      192.64     19.39 o 
   5   6   3       28.64       26.42     13.95 o 
   6   6   3       21.56       17.00     13.13 o 
   7   6   3        0.87        4.32     11.70 o 
   8   6   3        1.46       11.07     10.88 o 
   9   6   3       20.12       31.39     10.97 o 
  10   6   3       16.95       23.11     10.82 o 
  11   6   3        3.28       11.59      8.72 o 
  12   6   3       25.08       24.40     11.11 o 
  13   6   3       14.26        9.94      9.58 o 
  14   6   3        3.51       -2.74      9.44 o 
  15   6   3        8.11        4.53      8.48 o 
  16   6   3        3.83        6.68      8.27 o 
  17   6   3        5.37       -6.33      7.47 o 
  18   6   3        3.36        2.71      7.06 o 
  19   6   3       15.26       11.09      6.59 o 
 -10   7   3        0.12        6.83      4.90 o 
  -9   7   3        0.02        4.20      5.01 o 
  -8   7   3        2.82        8.36      4.85 o 
  -7   7   3        9.44        1.82      6.54 o 
  -6   7   3       26.48       22.08      6.85 o 
  -5   7   3        8.66        7.78      6.59 o 
  -4   7   3        1.68       13.96      5.85 o 
  -3   7   3       38.91       35.57      8.34 o 
  -2   7   3       20.53       20.56      6.85 o 
  -1   7   3       20.97       13.98      7.86 o 
   0   7   3       25.84       21.82      6.99 o 
   1   7   3       21.01       10.39      7.22 o 
   2   7   3       20.48       11.86      7.35 o 
   3   7   3       39.00       23.43      7.98 o 
   4   7   3        1.68       -4.50      7.10 o 
   5   7   3        8.66       11.32      6.00 o 
   6   7   3       26.44       23.04      6.72 o 
   7   7   3        9.34       -6.49      6.49 o 
   8   7   3        2.83        4.07      5.28 o 
   9   7   3        0.03        2.19      5.57 o 
  10   7   3        0.12        0.00      5.07 o 
   0   0   4     2135.99     1829.38     22.89 o 
   1   0   4     3120.27     2941.77     20.18 o 
   2   0   4     3110.85     2806.05     89.90 o 
   3   0   4      357.82      331.03      8.49 o 
   4   0   4       51.97       61.74     12.03 o 
   5   0   4      382.88      327.47      9.61 o 
   6   0   4      126.12      122.45      7.56 o 
   7   0   4      664.10      552.43     11.67 o 
   8   0   4      782.73      722.73     16.01 o 
   9   0   4      351.28      384.90     10.90 o 
  10   0   4     5264.57     5631.27    138.61 o 
  11   0   4      517.99      476.34     13.22 o 
  12   0   4      694.18      666.28     15.16 o 
  13   0   4     1794.53     1885.20    160.22 o 
  14   0   4      281.97      263.69     23.66 o 
  15   0   4       11.22       16.65     11.59 o 
  16   0   4      290.97      310.91     13.26 o 
  17   0   4       70.71       64.61     11.88 o 
  18   0   4      230.72      240.06     11.92 o 
  19   0   4      357.28      349.85     25.03 o 
  20   0   4       64.62       57.56      8.95 o 
  21   0   4        0.18       -9.32      9.32 o 
  22   0   4      386.84      434.48     53.86 o 
  23   0   4      583.76      631.90     39.91 o 
  24   0   4      296.43      330.87     22.10 o 
  25   0   4        2.60        3.60     18.58 o 
  26   0   4       31.29       16.87     12.54 o 
  27   0   4        7.78       20.23     16.74 o 
  28   0   4       19.73       14.59     12.56 o 
  29   0   4       13.66        4.83     10.84 o 
  30   0   4        2.85       -1.37     14.79 o 
  31   0   4       14.10        5.68      9.40 o 
  32   0   4       27.66       44.44     20.27 o 
  33   0   4        0.49        2.76      7.00 o 
 -33   1   4        8.43        3.62      7.95 o 
 -32   1   4        1.66       18.31      7.96 o 
 -31   1   4        5.84       12.26     11.05 o 
 -30   1   4       83.57      109.22     15.77 o 
 -29   1   4       39.10       16.49     15.27 o 
 -28   1   4       41.57       31.05     17.33 o 
 -27   1   4      152.40      189.78     21.24 o 
 -26   1   4       93.35       74.94     23.21 o 
 -25   1   4      104.10      108.32     20.63 o 
 -24   1   4       42.06       29.87     17.77 o 
 -23   1   4      251.96      271.16     23.80 o 
 -22   1   4      164.94      203.35     19.85 o 
 -21   1   4       11.90        1.83     13.83 o 
 -20   1   4       55.29       47.88     13.30 o 
 -19   1   4      279.97      312.43     19.10 o 
 -18   1   4      361.89      359.69     20.34 o 
 -17   1   4        2.11        0.63      9.20 o 
 -16   1   4      384.99      343.05     18.73 o 
 -15   1   4       43.08       35.19      8.46 o 
 -14   1   4      362.96      302.20     16.42 o 
 -13   1   4      120.16      108.15     11.59 o 
 -12   1   4      220.10      209.71     13.06 o 
 -11   1   4     2169.17     2122.56     34.14 o 
 -10   1   4     1434.51     1476.21     26.98 o 
  -9   1   4      598.82      536.96     17.75 o 
  -8   1   4     1442.35     1513.96     25.61 o 
  -7   1   4     4939.36     5079.42     44.65 o 
  -6   1   4     1965.01     2081.42     28.15 o 
  -5   1   4     2354.67     2428.60     29.15 o 
  -4   1   4       21.53       19.47      5.09 o 
  -3   1   4       39.63       37.42      5.77 o 
  -2   1   4     1477.41     1541.50     21.81 o 
  -1   1   4      112.16      116.09      7.66 o 
   0   1   4      602.83      521.78     13.98 o 
   1   1   4      105.74       88.47      7.06 o 
   2   1   4     1473.35     1356.75     20.47 o 
   3   1   4       39.75       47.30      5.55 o 
   4   1   4       18.03       20.53      4.87 o 
   5   1   4     2355.87     2078.55     26.45 o 
   6   1   4     1937.39     1782.61     25.36 o 
   7   1   4     4999.54     4825.63     42.48 o 
   8   1   4     1462.29     1430.18     24.51 o 
   9   1   4      593.28      524.34     16.75 o 
  10   1   4     1462.79     1507.82     26.70 o 
  11   1   4     2173.35     2267.11     33.33 o 
  12   1   4      221.69      185.44     13.02 o 
  13   1   4      116.55      115.59     11.30 o 
  14   1   4      368.92      343.00     16.54 o 
  15   1   4       40.43       28.91     10.21 o 
  16   1   4      388.17      395.43     18.39 o 
  17   1   4        2.72       -3.27      9.69 o 
  18   1   4      360.07      364.66     19.79 o 
  19   1   4      283.70      333.81     18.57 o 
  20   1   4       57.94       50.06     12.58 o 
  21   1   4       13.40        8.41     11.82 o 
  22   1   4      165.68      166.41     18.77 o 
  23   1   4      248.81      270.06     22.76 o 
  24   1   4       40.48       21.14     14.50 o 
  25   1   4      105.37      105.39     19.64 o 
  26   1   4       91.38      143.74     19.81 o 
  27   1   4      150.32      138.59     20.71 o 
  28   1   4       41.14       47.62     17.41 o 
  29   1   4       38.71       38.72      9.91 o 
  30   1   4       84.00       96.53     18.74 o 
  31   1   4        5.29      -12.81     12.81 o 
  32   1   4        1.50        9.53     10.11 o 
  33   1   4        8.69       18.56     10.55 o 
 -32   2   4        7.13       -8.10      8.10 o 
 -31   2   4       13.87       16.11      9.54 o 
 -30   2   4       30.74        1.59     12.62 o 
 -29   2   4       25.85        3.70     11.86 o 
 -28   2   4        7.63       17.55     12.57 o 
 -27   2   4        5.14       12.36     13.37 o 
 -26   2   4       32.72       17.71     16.75 o 
 -25   2   4       34.62       18.15     17.11 o 
 -24   2   4      165.21      228.64     24.12 o 
 -23   2   4       93.22      128.79     19.97 o 
 -22   2   4      158.33      182.47     24.16 o 
 -21   2   4      271.78      239.34     24.82 o 
 -20   2   4       91.52      103.02     17.34 o 
 -19   2   4      201.08      189.08     19.75 o 
 -18   2   4      128.26      124.65     16.59 o 
 -17   2   4        1.62        0.82     10.62 o 
 -16   2   4      138.41      140.99     15.72 o 
 -15   2   4       78.73       53.06     11.53 o 
 -14   2   4      100.93       96.87     13.06 o 
 -13   2   4      335.50      320.65     17.69 o 
 -12   2   4      251.98      217.63     15.69 o 
 -11   2   4       88.49      104.93     11.84 o 
 -10   2   4      628.68      581.51     22.05 o 
  -9   2   4      544.47      581.06     20.95 o 
  -8   2   4      259.16      252.55     14.36 o 
  -7   2   4      426.90      478.16     17.75 o 
  -6   2   4     1389.20     1519.48     29.41 o 
  -5   2   4      467.70      524.90     18.34 o 
  -4   2   4       93.01      118.44      8.91 o 
  -3   2   4      189.39      162.82     11.21 o 
  -2   2   4      577.14      588.54     18.51 o 
  -1   2   4      181.72      182.77     11.63 o 
   0   2   4     1141.34     1153.95     22.14 o 
   1   2   4      172.06      173.74     10.89 o 
   2   2   4      580.07      542.48     17.28 o 
   3   2   4      190.59      155.39     10.55 o 
   4   2   4       87.24       90.82      9.15 o 
   5   2   4      457.00      467.94     16.88 o 
   6   2   4     1388.01     1424.91     26.09 o 
   7   2   4      442.37      454.94     16.95 o 
   8   2   4      253.18      221.53     14.32 o 
   9   2   4      547.75      515.63     19.16 o 
  10   2   4      628.96      590.70     21.24 o 
  11   2   4       86.07      111.51     11.16 o 
  12   2   4      247.93      225.25     14.49 o 
  13   2   4      323.17      359.32     17.71 o 
  14   2   4      107.90      109.09     10.77 o 
  15   2   4       80.78       67.31     12.15 o 
  16   2   4      135.06      155.64     13.91 o 
  17   2   4        1.54       12.96      9.21 o 
  18   2   4      120.93      126.44     16.14 o 
  19   2   4      194.68      170.38     17.24 o 
  20   2   4       94.48       79.57     16.07 o 
  21   2   4      274.87      262.12     20.71 o 
  22   2   4      161.02      167.70     20.37 o 
  23   2   4       94.80      106.61     18.04 o 
  24   2   4      168.82      165.18     20.54 o 
  25   2   4       35.52       49.01     14.61 o 
  26   2   4       32.45       41.31     13.09 o 
  27   2   4        5.25       -3.10     13.89 o 
  28   2   4        6.91       20.16     12.39 o 
  29   2   4       26.95       28.99     13.01 o 
  30   2   4       30.28       16.40     14.07 o 
  31   2   4       14.08        2.54     11.36 o 
  32   2   4        7.32       -9.77      9.77 o 
 -30   3   4        3.57        1.83      7.76 o 
 -29   3   4       11.81        2.82     10.26 o 
 -28   3   4       15.78        8.11     11.16 o 
 -27   3   4        4.46       -0.95     11.28 o 
 -26   3   4       26.48       26.66     13.17 o 
 -25   3   4       31.46       64.78     15.39 o 
 -24   3   4       36.14       29.51     16.95 o 
 -23   3   4       65.54       75.60     17.58 o 
 -22   3   4       61.48       60.01     20.36 o 
 -21   3   4       26.76       38.48     15.49 o 
 -20   3   4       50.15       39.60     19.49 o 
 -19   3   4      187.53      216.64     23.38 o 
 -18   3   4      133.23      164.08     20.09 o 
 -17   3   4       67.10       95.23     16.98 o 
 -16   3   4      495.32      574.94     29.38 o 
 -15   3   4      124.24      130.20     19.12 o 
 -14   3   4      382.29      419.44     24.65 o 
 -13   3   4      817.28      897.16     32.66 o 
 -12   3   4       88.25      100.36     14.32 o 
 -11   3   4       81.02       86.53     12.80 o 
 -10   3   4      121.34      143.32     14.29 o 
  -9   3   4       45.17       60.79     10.88 o 
  -8   3   4      203.14      272.85     16.12 o 
  -7   3   4      118.88      112.92     11.86 o 
  -6   3   4     1102.26     1317.08     31.43 o 
  -5   3   4      181.05      227.02     14.45 o 
  -4   3   4      184.10      221.01     13.78 o 
  -3   3   4      382.42      437.57     19.53 o 
  -2   3   4      392.96      403.13     17.54 o 
  -1   3   4      146.52      189.28     12.67 o 
   0   3   4       68.54       54.59      9.13 o 
   1   3   4      144.72      155.33     12.47 o 
   2   3   4      399.78      359.00     17.34 o 
   3   3   4      382.92      356.85     17.28 o 
   4   3   4      176.46      187.35     13.09 o 
   5   3   4      181.33      211.77     13.43 o 
   6   3   4     1102.38     1001.77     27.63 o 
   7   3   4      122.09       92.60     11.03 o 
   8   3   4      201.79      188.29     15.29 o 
   9   3   4       42.69       31.98      9.82 o 
  10   3   4      127.44      142.46     12.55 o 
  11   3   4       79.85       65.09     11.13 o 
  12   3   4       85.00       96.02     12.73 o 
  13   3   4      819.67      849.47     28.29 o 
  14   3   4      379.62      461.09     22.14 o 
  15   3   4      120.76      152.96     15.53 o 
  16   3   4      487.61      515.14     23.96 o 
  17   3   4       66.19       98.25     14.99 o 
  18   3   4      131.01      147.55     16.93 o 
  19   3   4      191.98      212.38     18.46 o 
  20   3   4       47.58       67.06     13.93 o 
  21   3   4       25.90       14.01     12.80 o 
  22   3   4       60.53       63.75     13.42 o 
  23   3   4       66.48       71.43     15.17 o 
  24   3   4       36.46       28.07     14.43 o 
  25   3   4       32.25       30.74     15.37 o 
  26   3   4       27.02       28.25     12.56 o 
  27   3   4        4.57       14.56     11.85 o 
  28   3   4       16.11       12.03     12.03 o 
  29   3   4       11.79        0.00     10.83 o 
  30   3   4        3.49        6.68      9.20 o 
 -28   4   4        6.16        4.18      6.30 o 
 -27   4   4        9.45        6.08      8.10 o 
 -26   4   4        1.06       -8.76      8.76 o 
 -25   4   4       26.17       13.49     11.28 o 
 -24   4   4        6.27        2.66     12.67 o 
 -23   4   4        0.91       -0.95     13.26 o 
 -22   4   4       33.25       13.97     16.10 o 
 -21   4   4       23.95       13.69     17.72 o 
 -20   4   4       54.12       75.14     17.42 o 
 -19   4   4        4.53       -9.78     17.63 o 
 -18   4   4      177.13      169.75     25.02 o 
 -17   4   4       63.57       40.99     21.28 o 
 -16   4   4       86.18      132.93     20.95 o 
 -15   4   4       70.75      101.32     18.85 o 
 -14   4   4      251.37      306.90     25.22 o 
 -13   4   4      430.78      512.28     31.20 o 
 -12   4   4       74.17      102.87     18.49 o 
 -11   4   4       47.62       59.98     15.21 o 
 -10   4   4      276.83      331.17     23.22 o 
  -9   4   4      158.63      218.70     21.45 o 
  -8   4   4       92.91      142.95     16.88 o 
  -7   4   4       32.90       35.70     10.24 o 
  -6   4   4      146.50      171.79     17.36 o 
  -5   4   4      323.34      313.68     22.75 o 
  -4   4   4      142.30      127.60     15.97 o 
  -3   4   4      107.70      107.01     15.17 o 
  -2   4   4      571.65      651.41     25.93 o 
  -1   4   4      127.46      116.49     14.58 o 
   0   4   4       61.08       42.55     13.43 o 
   1   4   4      128.95      136.06     14.56 o 
   2   4   4      586.30      584.48     25.11 o 
   3   4   4      109.18      126.49     14.00 o 
   4   4   4      147.31      146.50     14.72 o 
   5   4   4      327.83      379.58     20.16 o 
   6   4   4      149.64      146.85     14.32 o 
   7   4   4       34.33       23.05     11.53 o 
   8   4   4       87.41       99.86     15.20 o 
   9   4   4      156.33      177.62     16.15 o 
  10   4   4      280.63      268.60     20.13 o 
  11   4   4       49.71       57.48     12.78 o 
  12   4   4       77.16      110.51     16.22 o 
  13   4   4      432.90      410.55     23.07 o 
  14   4   4      257.29      300.03     20.88 o 
  15   4   4       70.79      105.36     14.66 o 
  16   4   4       86.03      119.62     16.25 o 
  17   4   4       61.78       71.16     15.48 o 
  18   4   4      180.38      226.35     21.27 o 
  19   4   4        4.42       18.44     13.26 o 
  20   4   4       53.49       53.55     15.65 o 
  21   4   4       24.08        0.94     14.37 o 
  22   4   4       33.15       42.25     13.36 o 
  23   4   4        0.95       13.13     10.42 o 
  24   4   4        6.31      -11.79     12.65 o 
  25   4   4       26.42       36.07     10.69 o 
  26   4   4        1.09       -4.51      9.08 o 
  27   4   4        9.24       -3.53      9.63 o 
  28   4   4        6.51       -0.64      8.12 o 
 -24   5   4        0.63       -1.01      6.64 o 
 -23   5   4        6.67        2.30      7.54 o 
 -22   5   4        1.70       -2.61      7.63 o 
 -21   5   4        0.11        2.93      8.79 o 
 -20   5   4       22.68       11.25     11.16 o 
 -19   5   4       14.32       -4.41     12.40 o 
 -18   5   4        6.68       14.30     10.83 o 
 -17   5   4        8.55       29.46     14.12 o 
 -16   5   4        3.47       -1.08     13.80 o 
 -15   5   4       36.62       15.60     16.51 o 
 -14   5   4       60.46       29.66     18.02 o 
 -13   5   4       71.20       73.06     18.26 o 
 -12   5   4       16.72       40.81     16.30 o 
 -11   5   4        9.73       23.17     17.16 o 
 -10   5   4       92.81       89.57     21.92 o 
  -9   5   4       83.35      107.68     22.16 o 
  -8   5   4       62.04       66.39     18.28 o 
  -7   5   4        1.46       -4.44     14.23 o 
  -6   5   4       37.42       66.75     17.39 o 
  -5   5   4      146.00      147.32     23.10 o 
  -4   5   4      115.44      131.86     19.58 o 
  -3   5   4       23.65       38.82     16.82 o 
  -2   5   4       96.22      137.96     16.94 o 
  -1   5   4      219.48      289.12     24.38 o 
   0   5   4        1.42       23.58     14.65 o 
   1   5   4      220.18      242.27     21.81 o 
   2   5   4       97.98      122.61     17.21 o 
   3   5   4       24.50       33.61     14.03 o 
   4   5   4      116.59      131.74     18.40 o 
   5   5   4      144.22      150.30     20.79 o 
   6   5   4       36.36       30.37     14.93 o 
   7   5   4        1.69      -13.80     13.80 o 
   8   5   4       62.90       58.43     15.59 o 
   9   5   4       81.81      108.16     17.02 o 
  10   5   4       90.52      126.55     16.90 o 
  11   5   4        9.06       10.25     14.39 o 
  12   5   4       16.32       20.43     13.31 o 
  13   5   4       71.90       86.26     15.81 o 
  14   5   4       59.82       64.38     15.38 o 
  15   5   4       35.54       26.75     13.12 o 
  16   5   4        3.27        7.90     10.86 o 
  17   5   4        8.29        5.16     11.63 o 
  18   5   4        6.95        7.44     10.63 o 
  19   5   4       14.58       -6.39     11.29 o 
  20   5   4       22.67       24.35     11.52 o 
  21   5   4        0.11        3.65      7.94 o 
  22   5   4        1.85        8.20      8.52 o 
  23   5   4        6.57       12.85      7.23 o 
  24   5   4        0.59        6.60      6.71 o 
 -18   6   4       20.49        9.22      5.99 o 
 -17   6   4        4.04        8.00      6.96 o 
 -16   6   4        0.01       -6.98      7.92 o 
 -15   6   4        2.76        1.89      7.65 o 
 -14   6   4        2.76       12.22      8.46 o 
 -13   6   4       20.62       15.91     11.47 o 
 -12   6   4       21.56       -5.36     11.73 o 
 -11   6   4        2.46       21.80     10.94 o 
 -10   6   4        6.59       -9.27     11.68 o 
  -9   6   4       30.10       31.36     12.64 o 
  -8   6   4       25.36       33.14     13.06 o 
  -7   6   4       55.69       58.53     15.52 o 
  -6   6   4       25.09       23.26     13.74 o 
  -5   6   4       21.38       40.34     12.01 o 
  -4   6   4        0.11        3.73     10.99 o 
  -3   6   4       46.15       72.90     15.17 o 
  -2   6   4      150.43      153.19     18.32 o 
  -1   6   4       40.38       59.28     14.63 o 
   0   6   4       19.21       29.94     12.40 o 
   1   6   4       40.28       27.74     16.10 o 
   2   6   4      149.71      143.75     18.05 o 
   3   6   4       47.06       55.09     14.36 o 
   4   6   4        0.12        7.13     12.76 o 
   5   6   4       21.51       22.75     12.16 o 
   6   6   4       24.52       30.88     12.57 o 
   7   6   4       56.61       77.18     13.67 o 
   8   6   4       25.66        7.40     12.11 o 
   9   6   4       29.36       42.98     12.07 o 
  10   6   4        6.61       10.82     10.90 o 
  11   6   4        2.44       -3.74     10.23 o 
  12   6   4       21.91        7.94      9.34 o 
  13   6   4       21.01        7.64     10.15 o 
  14   6   4        2.84       -3.36      8.30 o 
  15   6   4        2.82       13.32      8.01 o 
  16   6   4        0.00        3.04      7.64 o 
  17   6   4        3.94       11.46      7.46 o 
  18   6   4       20.26       19.45      7.58 o 
  -8   7   4        4.38       -1.27      5.86 o 
  -7   7   4       26.82       24.13      6.19 o 
  -6   7   4        0.46        1.38      5.86 o 
  -5   7   4       16.94       11.33      7.11 o 
  -4   7   4        6.77        1.43      7.14 o 
  -3   7   4        5.38        2.47      7.40 o 
  -2   7   4        6.51       13.93      6.64 o 
  -1   7   4        5.63        5.54      7.13 o 
   0   7   4       22.17        5.56      7.49 o 
   1   7   4        5.75        2.03      6.11 o 
   2   7   4        6.58        2.52      7.43 o 
   3   7   4        5.37       -5.96      7.90 o 
   4   7   4        6.69       -1.95      6.72 o 
   5   7   4       16.68        1.91      7.05 o 
   6   7   4        0.45        2.37      6.00 o 
   7   7   4       27.04       15.67      6.73 o 
   8   7   4        4.47       13.90      5.61 o 
   1   0   5       73.56       55.01      4.64 o 
   2   0   5     3632.63     3549.98     34.62 o 
   3   0   5      274.81      257.14      8.38 o 
   4   0   5       65.30       68.46      5.18 o 
   5   0   5     2093.16     2144.26     21.76 o 
   6   0   5      726.22      722.61     14.13 o 
   7   0   5     7770.38     7685.56     68.93 o 
   8   0   5     3179.68     3156.29    135.30 o 
   9   0   5     4430.23     4731.41     36.43 o 
  10   0   5     2152.64     2353.28     27.79 o 
  11   0   5        0.19       -2.72      6.30 o 
  12   0   5        0.25        5.95      5.81 o 
  13   0   5       50.45       49.57      6.90 o 
  14   0   5      935.57      937.91     18.42 o 
  15   0   5        2.26       -9.54      9.54 o 
  16   0   5       17.55       34.87     15.47 o 
  17   0   5      139.51      137.29     10.54 o 
  18   0   5        0.70        2.05      7.19 o 
  19   0   5      106.52       82.43     17.48 o 
  20   0   5     1254.32     1319.26    111.69 o 
  21   0   5      701.99      762.56     34.33 o 
  22   0   5       13.82        2.27     12.09 o 
  23   0   5      143.58      136.22     15.17 o 
  24   0   5      628.19      708.30     25.27 o 
  25   0   5       31.84       17.10     29.40 o 
  26   0   5        2.84      -11.82     11.82 o 
  27   0   5      219.15      248.39     19.01 o 
  28   0   5       89.39      113.91     23.50 o 
  29   0   5        6.42       27.98     11.26 o 
  30   0   5        4.70       24.33     12.34 o 
  31   0   5       27.71        8.27      9.49 o 
  32   0   5        7.81        2.29      7.06 o 
  33   0   5        0.04        2.69      7.66 o 
 -32   1   5       45.10       24.24      7.69 o 
 -31   1   5        2.11        5.94      9.67 o 
 -30   1   5        4.98        1.71     12.39 o 
 -29   1   5       19.37       10.53     13.03 o 
 -28   1   5        1.93      -15.27     15.27 o 
 -27   1   5       17.78        2.18     15.60 o 
 -26   1   5      162.93      131.08     23.48 o 
 -25   1   5       26.07       -1.16     17.11 o 
 -24   1   5       11.50       11.43     17.22 o 
 -23   1   5      163.16      195.14     23.09 o 
 -22   1   5       58.02       64.26     16.94 o 
 -21   1   5      260.89      300.84     23.55 o 
 -20   1   5       37.41       32.57     14.38 o 
 -19   1   5      219.83      220.33     19.79 o 
 -18   1   5       39.80       11.00     12.20 o 
 -17   1   5      130.31      173.55     15.48 o 
 -16   1   5      264.62      245.42     16.99 o 
 -15   1   5      416.37      364.66     19.67 o 
 -14   1   5       11.26       16.82      9.17 o 
 -13   1   5        5.65       12.47      7.98 o 
 -12   1   5     1082.03      976.00     26.94 o 
 -11   1   5      671.82      638.57     21.20 o 
 -10   1   5      399.66      424.14     17.61 o 
  -9   1   5      563.67      505.27     18.50 o 
  -8   1   5     1123.35     1048.47     24.62 o 
  -7   1   5     4139.60     4421.39     44.17 o 
  -6   1   5      704.66      671.87     19.40 o 
  -5   1   5     1024.99      917.65     21.71 o 
  -4   1   5     1806.23     1918.18     27.57 o 
  -3   1   5     1183.69     1057.11     22.14 o 
  -2   1   5      500.40      482.95     15.17 o 
  -1   1   5     1532.27     1488.12     23.74 o 
   0   1   5     4612.43     4255.07     39.06 o 
   1   1   5     1549.94     1507.27     23.37 o 
   2   1   5      511.48      456.91     14.42 o 
   3   1   5     1191.97     1043.25     20.06 o 
   4   1   5     1829.83     1747.76     26.02 o 
   5   1   5     1037.53      899.59     21.25 o 
   6   1   5      686.59      643.60     18.92 o 
   7   1   5     4191.24     4221.32     43.03 o 
   8   1   5     1115.52     1051.93     24.74 o 
   9   1   5      556.45      516.67     18.45 o 
  10   1   5      383.11      420.78     17.37 o 
  11   1   5      656.01      625.10     21.32 o 
  12   1   5     1090.26     1067.49     26.79 o 
  13   1   5        4.83       11.51      7.46 o 
  14   1   5       12.36       19.52      9.25 o 
  15   1   5      410.83      400.02     19.71 o 
  16   1   5      273.29      263.44     17.24 o 
  17   1   5      129.56      169.44     15.41 o 
  18   1   5       37.82       48.42     11.52 o 
  19   1   5      220.11      263.48     19.34 o 
  20   1   5       35.37       28.79     13.07 o 
  21   1   5      265.86      265.93     20.97 o 
  22   1   5       60.47       40.89     17.01 o 
  23   1   5      159.45      184.33     20.25 o 
  24   1   5       12.10        8.45     14.58 o 
  25   1   5       26.05       38.18     16.92 o 
  26   1   5      167.68      206.88     21.67 o 
  27   1   5       17.01       30.46     15.03 o 
  28   1   5        1.52       20.12     13.65 o 
  29   1   5       20.36       42.19     14.37 o 
  30   1   5        5.14        6.16     12.53 o 
  31   1   5        2.14        9.47     12.21 o 
  32   1   5       44.30       29.08     11.81 o 
 -31   2   5       23.88       22.24      8.36 o 
 -30   2   5       26.25       33.98      9.89 o 
 -29   2   5        0.60        3.40     10.09 o 
 -28   2   5        0.42       -4.77     11.25 o 
 -27   2   5       14.66       15.74     15.17 o 
 -26   2   5       21.17       46.25     13.76 o 
 -25   2   5        4.48        9.41     15.08 o 
 -24   2   5       17.86       29.78     16.06 o 
 -23   2   5        0.86        5.86     14.44 o 
 -22   2   5       12.89        3.49     17.15 o 
 -21   2   5      631.20      689.69     35.01 o 
 -20   2   5      525.85      555.65     32.55 o 
 -19   2   5      119.39      137.52     17.60 o 
 -18   2   5       11.23       21.62     12.65 o 
 -17   2   5      202.03      197.33     18.21 o 
 -16   2   5      189.10      159.05     17.28 o 
 -15   2   5      168.95      195.03     16.70 o 
 -14   2   5       69.46       58.29     11.97 o 
 -13   2   5      902.86      942.69     29.79 o 
 -12   2   5      820.89      896.39     28.25 o 
 -11   2   5      189.39      170.73     15.26 o 
 -10   2   5     1369.23     1476.60     33.76 o 
  -9   2   5     2151.44     2331.31     39.84 o 
  -8   2   5      130.85      136.77     13.02 o 
  -7   2   5      858.19      961.69     25.30 o 
  -6   2   5      627.24      701.16     21.61 o 
  -5   2   5       37.32       38.86      7.79 o 
  -4   2   5     1047.01     1100.04     25.93 o 
  -3   2   5     1081.40     1194.79     26.55 o 
  -2   2   5      122.04      158.91     10.84 o 
  -1   2   5       37.85       21.11      8.26 o 
   0   2   5      547.64      513.68     17.90 o 
   1   2   5       34.35       44.96      7.60 o 
   2   2   5      130.92      137.07     10.87 o 
   3   2   5     1108.19     1142.70     25.90 o 
   4   2   5     1059.25     1051.71     25.63 o 
   5   2   5       34.56       30.31     10.22 o 
   6   2   5      621.79      614.71     20.43 o 
   7   2   5      848.54      823.04     23.33 o 
   8   2   5      134.13      139.93     12.61 o 
   9   2   5     2165.21     2293.13     36.91 o 
  10   2   5     1349.11     1383.64     32.09 o 
  11   2   5      192.86      191.27     14.33 o 
  12   2   5      809.15      814.73     26.23 o 
  13   2   5      896.91      940.07     27.59 o 
  14   2   5       74.37       81.71     11.90 o 
  15   2   5      166.89      158.07     15.30 o 
  16   2   5      185.00      148.33     15.31 o 
  17   2   5      206.60      233.86     17.60 o 
  18   2   5       10.77        4.79     10.59 o 
  19   2   5      112.94      116.35     15.94 o 
  20   2   5      522.77      551.87     27.53 o 
  21   2   5      631.86      663.84     30.24 o 
  22   2   5       12.85        4.83     15.10 o 
  23   2   5        0.75       -4.92     13.76 o 
  24   2   5       17.06       24.46     13.48 o 
  25   2   5        3.73        9.41     14.04 o 
  26   2   5       22.40       48.21     12.76 o 
  27   2   5       14.71       15.65     14.98 o 
  28   2   5        0.46      -14.04     14.04 o 
  29   2   5        0.52       28.17     12.33 o 
  30   2   5       26.43       15.52     12.20 o 
  31   2   5       23.08       32.84     10.97 o 
 -30   3   5        1.43        0.55      6.64 o 
 -29   3   5        4.41        7.05      8.44 o 
 -28   3   5       31.94       20.76      9.73 o 
 -27   3   5        3.75        8.48     10.50 o 
 -26   3   5        1.34       17.06      9.87 o 
 -25   3   5       28.72       18.80     14.86 o 
 -24   3   5       50.49       67.13     17.32 o 
 -23   3   5      129.51      102.06     21.83 o 
 -22   3   5      130.12      160.66     22.30 o 
 -21   3   5       24.04       35.89     16.82 o 
 -20   3   5       73.46       84.52     20.33 o 
 -19   3   5      211.51      256.70     24.69 o 
 -18   3   5      227.30      228.24     24.05 o 
 -17   3   5      354.02      440.50     27.48 o 
 -16   3   5      147.52      150.46     20.96 o 
 -15   3   5        3.16       -8.41     14.35 o 
 -14   3   5      184.00      188.53     20.49 o 
 -13   3   5      655.96      697.78     29.80 o 
 -12   3   5       57.54       51.15     13.79 o 
 -11   3   5       91.70      112.34     14.57 o 
 -10   3   5        2.47       -6.60     10.51 o 
  -9   3   5      117.41      119.67     13.24 o 
  -8   3   5      191.57      213.16     15.81 o 
  -7   3   5      173.85      201.74     14.69 o 
  -6   3   5      133.98      133.82     12.78 o 
  -5   3   5      402.52      491.96     20.77 o 
  -4   3   5      192.75      221.66     14.69 o 
  -3   3   5       95.15      102.17     11.65 o 
  -2   3   5      143.62      146.71     12.68 o 
  -1   3   5       46.43       39.93      9.79 o 
   0   3   5      211.19      248.44     14.85 o 
   1   3   5       47.91       38.45      9.22 o 
   2   3   5      148.62      114.65     12.56 o 
   3   3   5       94.62      100.75     11.88 o 
   4   3   5      190.78      169.05     13.52 o 
   5   3   5      412.53      392.79     19.25 o 
   6   3   5      137.27      140.52     12.66 o 
   7   3   5      172.18      157.20     14.01 o 
   8   3   5      195.34      180.72     14.85 o 
   9   3   5      113.15       97.84     12.39 o 
  10   3   5        2.20       12.34      8.95 o 
  11   3   5       89.59       72.64     12.92 o 
  12   3   5       59.95       53.63     11.00 o 
  13   3   5      656.67      659.10     26.03 o 
  14   3   5      188.08      190.82     17.26 o 
  15   3   5        4.09       16.71     12.25 o 
  16   3   5      149.14      204.09     17.51 o 
  17   3   5      351.57      361.47     22.35 o 
  18   3   5      231.00      258.59     21.02 o 
  19   3   5      212.37      234.87     19.78 o 
  20   3   5       72.44      105.44     16.83 o 
  21   3   5       23.04       20.88     13.64 o 
  22   3   5      132.32      132.17     16.99 o 
  23   3   5      129.76      120.91     17.80 o 
  24   3   5       51.57       55.67     15.65 o 
  25   3   5       28.00       28.08     13.57 o 
  26   3   5        1.36       -6.59     11.32 o 
  27   3   5        4.32       22.88     11.44 o 
  28   3   5       31.77       52.17     11.66 o 
  29   3   5        4.28        4.09      9.92 o 
  30   3   5        1.48      -10.93     10.93 o 
 -27   4   5        0.56       -8.03      8.03 o 
 -26   4   5        2.14        0.00      8.15 o 
 -25   4   5        2.22       -0.71      8.68 o 
 -24   4   5        0.49      -11.34     11.34 o 
 -23   4   5       15.71       37.36     10.47 o 
 -22   4   5        1.08        2.03     13.01 o 
 -21   4   5        1.84      -14.54     14.54 o 
 -20   4   5       39.94       50.68     16.72 o 
 -19   4   5        4.26       13.99     15.09 o 
 -18   4   5       88.03       95.84     17.96 o 
 -17   4   5       14.50       16.59     17.18 o 
 -16   4   5       17.13       -3.46     17.92 o 
 -15   4   5       34.87       57.00     18.80 o 
 -14   4   5       13.42      -14.39     20.29 o 
 -13   4   5      333.37      431.07     28.89 o 
 -12   4   5      103.83      152.22     20.27 o 
 -11   4   5      117.61      178.81     19.31 o 
 -10   4   5      231.99      302.69     24.18 o 
  -9   4   5       41.18       24.18     14.83 o 
  -8   4   5       42.32       67.74     13.51 o 
  -7   4   5      404.55      502.34     26.62 o 
  -6   4   5       44.42       25.67     13.96 o 
  -5   4   5       51.99       66.92     14.10 o 
  -4   4   5       48.38       56.65     13.58 o 
  -3   4   5      252.94      296.45     19.47 o 
  -2   4   5      118.53      150.68     13.79 o 
  -1   4   5        1.68       -3.09      9.94 o 
   0   4   5      297.86      362.75     20.58 o 
   1   4   5        1.75      -10.09     11.96 o 
   2   4   5      116.54       93.37     15.06 o 
   3   4   5      249.24      253.15     18.26 o 
   4   4   5       47.60       53.13     12.28 o 
   5   4   5       52.21       44.76     13.49 o 
   6   4   5       45.85       70.53     12.51 o 
   7   4   5      404.82      416.45     22.29 o 
   8   4   5       41.13       54.20     12.85 o 
   9   4   5       43.30       34.35     13.13 o 
  10   4   5      231.35      259.81     19.80 o 
  11   4   5      117.08       96.82     16.03 o 
  12   4   5      105.78      133.48     15.89 o 
  13   4   5      326.52      284.07     22.43 o 
  14   4   5       12.96       36.13     11.44 o 
  15   4   5       36.41       32.19     15.80 o 
  16   4   5       16.13       -4.56     12.04 o 
  17   4   5       15.13       19.25     12.83 o 
  18   4   5       88.02       91.24     15.22 o 
  19   4   5        4.91       -3.70     12.84 o 
  20   4   5       38.83       51.63     14.83 o 
  21   4   5        1.71        0.00     12.61 o 
  22   4   5        1.15       -1.82     12.01 o 
  23   4   5       15.68       25.37     11.51 o 
  24   4   5        0.46        8.47     10.66 o 
  25   4   5        2.31       -4.86     10.64 o 
  26   4   5        2.32        8.38      9.31 o 
  27   4   5        0.55       -2.85      9.79 o 
 -23   5   5        2.68       -2.67      6.39 o 
 -22   5   5        8.44       -2.97      8.46 o 
 -21   5   5        0.13       13.37      7.72 o 
 -20   5   5        6.82       19.23     10.02 o 
 -19   5   5       29.37       29.98     11.12 o 
 -18   5   5       14.03       -2.66     12.83 o 
 -17   5   5       32.89       20.75     13.80 o 
 -16   5   5       11.85       18.90     15.29 o 
 -15   5   5       11.10       -9.35     15.42 o 
 -14   5   5        0.32       12.83     12.59 o 
 -13   5   5       21.33       28.48     14.05 o 
 -12   5   5       34.48        6.65     18.24 o 
 -11   5   5      138.75      182.80     22.48 o 
 -10   5   5       51.86       74.42     18.26 o 
  -9   5   5       58.00      101.52     17.74 o 
  -8   5   5       68.95       75.64     17.39 o 
  -7   5   5       33.26       36.51     10.40 o 
  -6   5   5       27.21       42.43     14.43 o 
  -5   5   5        9.38       11.43     16.17 o 
  -4   5   5       18.63       40.18     13.72 o 
  -3   5   5       10.70       22.42     13.75 o 
  -2   5   5       44.30       69.16     15.82 o 
  -1   5   5      481.12      607.34     29.73 o 
   0   5   5        6.70        7.89     16.33 o 
   1   5   5      481.25      569.77     31.25 o 
   2   5   5       45.49       70.32     16.50 o 
   3   5   5       10.55       18.11     12.42 o 
   4   5   5       18.67       41.76     14.18 o 
   5   5   5        8.61       16.12     15.12 o 
   6   5   5       28.32       32.88     13.15 o 
   7   5   5       33.59       52.49     13.80 o 
   8   5   5       70.21       83.94     16.19 o 
   9   5   5       58.77       80.88     15.51 o 
  10   5   5       50.59       22.20     15.53 o 
  11   5   5      138.38      131.44     17.96 o 
  12   5   5       34.60       26.43     13.22 o 
  13   5   5       21.10       18.01     11.97 o 
  14   5   5        0.34       -6.24     11.16 o 
  15   5   5       10.74        6.99     12.21 o 
  16   5   5       12.07       18.95     13.96 o 
  17   5   5       32.31       23.53     13.92 o 
  18   5   5       13.80        9.78     10.21 o 
  19   5   5       29.42        8.65     12.17 o 
  20   5   5        6.95       -3.82     11.15 o 
  21   5   5        0.17        5.78      8.91 o 
  22   5   5        8.13        2.76      8.86 o 
  23   5   5        2.71        5.83      8.18 o 
 -17   6   5        1.33       -1.50      6.63 o 
 -16   6   5        4.25        6.51      7.27 o 
 -15   6   5        1.85       -5.29      8.35 o 
 -14   6   5        2.59       -8.90      8.90 o 
 -13   6   5       17.78       23.56      9.00 o 
 -12   6   5        0.84        7.13      9.55 o 
 -11   6   5        4.86        7.54     11.28 o 
 -10   6   5        6.26        8.64     10.09 o 
  -9   6   5       12.52        5.68     10.77 o 
  -8   6   5       20.30       26.79     11.49 o 
  -7   6   5       29.89       29.09     11.43 o 
  -6   6   5       21.41       34.78     12.88 o 
  -5   6   5       35.24       29.95     14.30 o 
  -4   6   5        2.59       -7.99     12.56 o 
  -3   6   5       20.50       31.28     12.69 o 
  -2   6   5        2.08       15.21     13.14 o 
  -1   6   5        0.13      -13.63     13.63 o 
   0   6   5        9.34       11.51     11.51 o 
   1   6   5        0.12       -7.03     12.30 o 
   2   6   5        2.01        8.68     13.30 o 
   3   6   5       20.51       24.96     12.06 o 
   4   6   5        2.72        9.32     11.74 o 
   5   6   5       35.82       25.96     12.84 o 
   6   6   5       21.25       22.98     11.18 o 
   7   6   5       30.18       27.40     11.81 o 
   8   6   5       20.43        1.58     11.00 o 
   9   6   5       12.65       24.59     10.53 o 
  10   6   5        6.32        9.72      8.80 o 
  11   6   5        4.95        8.72      9.60 o 
  12   6   5        0.81       21.81      8.65 o 
  13   6   5       17.63        6.81     10.08 o 
  14   6   5        2.40        4.61      8.20 o 
  15   6   5        1.84       -1.90      8.48 o 
  16   6   5        4.30        2.39      7.73 o 
  17   6   5        1.36       14.82      7.15 o 
  -5   7   5       10.04        3.16      6.08 o 
  -4   7   5        7.19        7.38      5.97 o 
  -3   7   5       18.73        7.99      6.57 o 
  -2   7   5        4.99        7.65      7.00 o 
  -1   7   5        7.61       13.02      6.29 o 
   0   7   5       41.99       28.58      7.07 o 
   1   7   5        7.69        6.78      6.78 o 
   2   7   5        4.97        0.48      6.83 o 
   3   7   5       18.53       -0.48      7.59 o 
   4   7   5        7.13        4.77      6.45 o 
   5   7   5       10.07       12.18      6.54 o 
   0   0   6      144.89      127.50     12.56 o 
   1   0   6       40.21       34.46      4.81 o 
   2   0   6      204.30      217.60     14.25 o 
   3   0   6        3.57       -4.61      7.21 o 
   4   0   6      150.40      118.20      6.20 o 
   5   0   6      452.62      409.82     11.47 o 
   6   0   6      638.34      612.96     18.72 o 
   7   0   6       95.66       91.86      7.37 o 
   8   0   6       67.23       68.29      8.02 o 
   9   0   6     3451.80     3663.15     31.91 o 
  10   0   6     2738.24     2676.38     28.20 o 
  11   0   6        4.26       10.54      7.23 o 
  12   0   6       97.91       90.31     15.34 o 
  13   0   6      262.18      232.18     11.34 o 
  14   0   6      136.91      122.76      9.85 o 
  15   0   6      126.16      103.32     12.40 o 
  16   0   6       84.22      104.75      9.20 o 
  17   0   6      167.65      194.68     12.34 o 
  18   0   6      193.78      189.04     13.15 o 
  19   0   6      278.23      306.15     16.31 o 
  20   0   6      319.79      426.60     39.68 o 
  21   0   6      228.78      256.17     26.73 o 
  22   0   6       49.88       58.70     13.59 o 
  23   0   6      254.61      240.86     17.61 o 
  24   0   6       14.06       15.03     23.18 o 
  25   0   6       27.77       35.97     22.78 o 
  26   0   6       24.71       32.36     10.40 o 
  27   0   6        4.57       -0.71     16.04 o 
  28   0   6       98.33      108.26     14.73 o 
  29   0   6       14.21      -17.61     17.61 o 
  30   0   6        1.60       13.00      9.22 o 
  31   0   6        5.06       -2.06     17.45 o 
  32   0   6       28.62       29.69      9.64 o 
 -32   1   6       12.81       -2.86      8.02 o 
 -31   1   6       15.45       15.24      8.98 o 
 -30   1   6        3.46        6.10      9.76 o 
 -29   1   6       21.77       11.31     11.57 o 
 -28   1   6       99.82       90.47     14.38 o 
 -27   1   6       20.43       18.07     13.76 o 
 -26   1   6        8.26       25.92     12.90 o 
 -25   1   6       50.43       51.00     15.93 o 
 -24   1   6       18.28       53.52     15.52 o 
 -23   1   6       73.12       49.10     17.95 o 
 -22   1   6      211.70      196.67     22.95 o 
 -21   1   6      244.05      259.68     24.08 o 
 -20   1   6      240.59      266.06     23.38 o 
 -19   1   6      984.91      945.85     36.11 o 
 -18   1   6      600.79      598.95     30.29 o 
 -17   1   6      234.36      232.04     19.30 o 
 -16   1   6      162.31      184.26     16.79 o 
 -15   1   6      647.12      637.88     24.62 o 
 -14   1   6      457.28      493.29     21.57 o 
 -13   1   6       12.73       -8.30     10.35 o 
 -12   1   6      316.95      267.20     16.47 o 
 -11   1   6      354.58      385.25     18.41 o 
 -10   1   6      609.00      637.41     21.62 o 
  -9   1   6     1374.04     1413.95     30.75 o 
  -8   1   6     1600.38     1729.38     32.25 o 
  -7   1   6     4738.45     4967.55     50.54 o 
  -6   1   6      115.42       99.96     10.79 o 
  -5   1   6      139.93      134.87     10.78 o 
  -4   1   6      188.91      180.23     11.53 o 
  -3   1   6       83.70       78.57      8.26 o 
  -2   1   6      293.94      239.83     12.00 o 
  -1   1   6      124.42      122.01      9.87 o 
   0   1   6      528.07      441.75     17.49 o 
   1   1   6      119.81       98.51      9.38 o 
   2   1   6      298.96      244.02     12.65 o 
   3   1   6       77.29       83.80      8.80 o 
   4   1   6      200.76      174.41     11.60 o 
   5   1   6      139.96      120.55     10.39 o 
   6   1   6      120.79      114.95     10.93 o 
   7   1   6     4769.18     4897.25     50.17 o 
   8   1   6     1553.67     1701.30     31.76 o 
   9   1   6     1357.82     1411.14     30.83 o 
  10   1   6      611.27      572.94     21.37 o 
  11   1   6      352.61      381.57     19.08 o 
  12   1   6      310.87      311.91     17.43 o 
  13   1   6       13.23       12.29      9.83 o 
  14   1   6      444.77      493.35     21.78 o 
  15   1   6      638.81      649.46     24.96 o 
  16   1   6      162.03      166.17     17.11 o 
  17   1   6      230.80      209.08     19.31 o 
  18   1   6      591.71      629.16     27.01 o 
  19   1   6      997.62      991.86     34.31 o 
  20   1   6      245.00      278.29     23.04 o 
  21   1   6      244.99      238.30     22.01 o 
  22   1   6      208.45      230.34     19.70 o 
  23   1   6       71.10       85.60     18.38 o 
  24   1   6       19.75       46.21     16.13 o 
  25   1   6       52.04       50.87     16.74 o 
  26   1   6        8.06       19.60     14.07 o 
  27   1   6       20.62       37.96     15.26 o 
  28   1   6      100.39       77.73     18.39 o 
  29   1   6       21.01        5.36     16.07 o 
  30   1   6        3.81       29.37     12.42 o 
  31   1   6       15.45       19.59     12.62 o 
  32   1   6       12.78       -4.23     11.71 o 
 -31   2   6       43.79       27.32      9.05 o 
 -30   2   6       18.06       13.23      8.96 o 
 -29   2   6       19.06       14.50     11.25 o 
 -28   2   6       19.01       28.70     11.55 o 
 -27   2   6       26.00       39.80     13.20 o 
 -26   2   6       45.32       42.31     14.64 o 
 -25   2   6       31.26       25.90     15.83 o 
 -24   2   6       36.85       49.09     15.67 o 
 -23   2   6        5.95        2.30     14.89 o 
 -22   2   6       38.25       73.40     16.80 o 
 -21   2   6       36.83       65.56     16.96 o 
 -20   2   6      338.44      423.37     26.76 o 
 -19   2   6      143.57      168.50     22.59 o 
 -18   2   6       15.04       30.04     14.80 o 
 -17   2   6      634.53      791.11     31.60 o 
 -16   2   6       86.97      124.08     17.73 o 
 -15   2   6       81.03       86.35     14.25 o 
 -14   2   6        7.74      -10.79     11.06 o 
 -13   2   6       70.09       62.94     14.37 o 
 -12   2   6       48.27       39.09     12.90 o 
 -11   2   6      384.43      390.15     20.50 o 
 -10   2   6      105.32      124.49     13.75 o 
  -9   2   6      451.64      510.09     21.72 o 
  -8   2   6      253.54      252.94     15.61 o 
  -7   2   6      966.32      912.95     26.54 o 
  -6   2   6       56.23       62.81     10.17 o 
  -5   2   6      123.43      129.81     11.96 o 
  -4   2   6      102.88      111.63     10.93 o 
  -3   2   6      123.37      129.58     13.37 o 
  -2   2   6       52.88       58.97      9.38 o 
  -1   2   6      629.96      631.58     21.45 o 
   0   2   6     3249.67     3708.61     44.79 o 
   1   2   6      642.26      648.88     21.43 o 
   2   2   6       53.52       43.75      9.23 o 
   3   2   6      121.29      114.93     11.81 o 
   4   2   6      106.06      117.22     11.29 o 
   5   2   6      119.23      107.46     11.55 o 
   6   2   6       61.83       55.77     10.25 o 
   7   2   6      974.87      884.76     26.14 o 
   8   2   6      253.84      250.09     15.74 o 
   9   2   6      448.18      421.64     19.55 o 
  10   2   6      111.96      112.41     13.26 o 
  11   2   6      399.21      350.99     19.87 o 
  12   2   6       51.90       64.83     11.44 o 
  13   2   6       69.80       81.84     12.94 o 
  14   2   6        7.84       29.02     10.64 o 
  15   2   6       80.37       76.87     14.06 o 
  16   2   6       86.45      104.23     16.60 o 
  17   2   6      628.50      677.75     27.87 o 
  18   2   6       15.91       27.15     12.56 o 
  19   2   6      144.58      178.88     17.53 o 
  20   2   6      344.22      345.81     23.77 o 
  21   2   6       34.67       27.82     14.10 o 
  22   2   6       39.66       43.79     14.43 o 
  23   2   6        6.36      -14.93     14.93 o 
  24   2   6       36.79       34.72     14.21 o 
  25   2   6       32.02       41.57     17.00 o 
  26   2   6       45.20       33.10     17.19 o 
  27   2   6       25.22       23.18     13.57 o 
  28   2   6       18.34        3.09     13.61 o 
  29   2   6       19.18       17.62     13.35 o 
  30   2   6       17.92       22.90     11.71 o 
  31   2   6       43.48       43.04     12.65 o 
 -29   3   6       30.15       26.00      8.22 o 
 -28   3   6        2.83       -7.76      7.76 o 
 -27   3   6        4.20       -0.74      9.71 o 
 -26   3   6        0.74       -4.34     10.40 o 
 -25   3   6        7.49       -2.89     12.07 o 
 -24   3   6        5.72       22.99     12.16 o 
 -23   3   6        8.12      -11.07     15.67 o 
 -22   3   6       22.23       46.28     16.23 o 
 -21   3   6       27.75       45.87     17.41 o 
 -20   3   6      131.27      132.34     22.85 o 
 -19   3   6       70.73      111.95     18.93 o 
 -18   3   6       81.80       94.09     20.23 o 
 -17   3   6      118.46      186.68     20.29 o 
 -16   3   6      123.74      160.01     20.84 o 
 -15   3   6       91.74       97.54     19.83 o 
 -14   3   6       10.60       15.09     12.50 o 
 -13   3   6      145.88      168.06     19.40 o 
 -12   3   6      195.18      204.58     21.37 o 
 -11   3   6      314.23      364.69     23.59 o 
 -10   3   6      700.75      766.30     29.74 o 
  -9   3   6       30.24       43.02     13.66 o 
  -8   3   6      313.32      337.60     20.54 o 
  -7   3   6       75.93       75.97     12.41 o 
  -6   3   6      172.65      186.45     15.95 o 
  -5   3   6      715.56      741.61     25.95 o 
  -4   3   6       18.61       21.20      6.07 o 
  -3   3   6      172.43      184.47     15.41 o 
  -2   3   6       91.63       81.70     11.82 o 
  -1   3   6      411.32      441.02     20.45 o 
   0   3   6       59.43       70.22     12.42 o 
   1   3   6      414.59      440.20     19.83 o 
   2   3   6       90.96       90.15     11.83 o 
   3   3   6      168.29      141.50     13.74 o 
   4   3   6       18.50       17.97     10.60 o 
   5   3   6      715.00      716.46     25.24 o 
   6   3   6      173.04      189.00     15.40 o 
   7   3   6       80.48       68.62     12.78 o 
   8   3   6      310.43      279.85     17.68 o 
   9   3   6       26.53       56.09     13.17 o 
  10   3   6      703.17      695.00     26.08 o 
  11   3   6      311.87      310.05     19.94 o 
  12   3   6      196.35      201.49     17.22 o 
  13   3   6      150.26      171.07     17.38 o 
  14   3   6       10.97       -5.68     12.35 o 
  15   3   6       90.12      106.44     15.12 o 
  16   3   6      123.28      149.66     17.60 o 
  17   3   6      115.99      161.91     18.11 o 
  18   3   6       80.76       75.09     15.93 o 
  19   3   6       73.30       87.25     17.24 o 
  20   3   6      129.80      152.05     18.23 o 
  21   3   6       27.68       28.08     14.22 o 
  22   3   6       22.14       25.57     12.10 o 
  23   3   6        7.20       24.77     11.66 o 
  24   3   6        6.01       10.92     13.07 o 
  25   3   6        7.70       16.67     11.97 o 
  26   3   6        0.77      -12.93     12.93 o 
  27   3   6        4.19       17.60     10.42 o 
  28   3   6        2.73       -2.64     11.96 o 
  29   3   6       29.54       37.19     12.25 o 
 -26   4   6        3.11       -1.16      7.44 o 
 -25   4   6        4.59       11.21      8.18 o 
 -24   4   6        5.82        7.43      9.60 o 
 -23   4   6       31.83       28.15     11.79 o 
 -22   4   6        4.20       -3.68     11.22 o 
 -21   4   6       38.64       38.45     14.44 o 
 -20   4   6        8.68       -7.41     15.16 o 
 -19   4   6       16.58       17.59     14.97 o 
 -18   4   6       14.74       46.44     13.49 o 
 -17   4   6        8.23       14.91     16.70 o 
 -16   4   6       15.99       19.47     14.77 o 
 -15   4   6       56.48       62.58     18.65 o 
 -14   4   6       53.31       46.94     18.95 o 
 -13   4   6      166.07      240.90     23.51 o 
 -12   4   6      138.55      198.40     21.39 o 
 -11   4   6      541.53      631.49     34.00 o 
 -10   4   6      117.90      156.01     21.38 o 
  -9   4   6       30.27       45.66     15.36 o 
  -8   4   6      213.99      232.42     22.98 o 
  -7   4   6      181.00      229.20     20.53 o 
  -6   4   6       63.83       52.20     15.65 o 
  -5   4   6        0.73      -11.67     11.67 o 
  -4   4   6      240.37      234.34     21.26 o 
  -3   4   6       31.96       42.60     13.39 o 
  -2   4   6      243.91      273.02     20.15 o 
  -1   4   6       44.96       41.62     13.07 o 
   0   4   6      187.41      189.76     17.76 o 
   1   4   6       41.54       62.40     11.45 o 
   2   4   6      244.18      263.51     19.62 o 
   3   4   6       32.57       18.05     14.42 o 
   4   4   6      238.52      230.12     18.31 o 
   5   4   6        1.17        2.44     11.27 o 
   6   4   6       62.77       42.95     13.09 o 
   7   4   6      183.38      200.35     18.41 o 
   8   4   6      213.90      219.69     19.13 o 
   9   4   6       30.07       45.74     12.40 o 
  10   4   6      118.02      128.41     15.84 o 
  11   4   6      533.49      521.23     26.38 o 
  12   4   6      137.84      127.05     16.11 o 
  13   4   6      165.25      165.06     18.41 o 
  14   4   6       53.67       53.89     13.71 o 
  15   4   6       55.42       69.93     14.43 o 
  16   4   6       15.99       13.72     12.25 o 
  17   4   6        8.89        0.00     13.22 o 
  18   4   6       14.64       17.69     13.89 o 
  19   4   6       16.40       17.56      4.99 o 
  20   4   6        8.39       12.95     11.42 o 
  21   4   6       39.47       28.52     12.93 o 
  22   4   6        4.37       18.97     12.25 o 
  23   4   6       31.64       25.64     12.37 o 
  24   4   6        5.84        5.14     11.43 o 
  25   4   6        4.47       -8.99     10.85 o 
  26   4   6        3.26       -4.66     10.61 o 
 -22   5   6        0.99       -8.10      8.10 o 
 -21   5   6       13.09       -7.34      8.48 o 
 -20   5   6        0.92       -4.72      8.53 o 
 -19   5   6        5.99       -2.99      8.37 o 
 -18   5   6        1.12       12.89      9.81 o 
 -17   5   6       27.25       30.28     10.99 o 
 -16   5   6        0.09      -12.06     12.06 o 
 -15   5   6       15.42       26.03     13.70 o 
 -14   5   6        1.06        7.00     13.77 o 
 -13   5   6       26.89       63.00     16.45 o 
 -12   5   6       50.64       72.67     15.77 o 
 -11   5   6        1.70        6.37     12.75 o 
 -10   5   6       32.34       21.34     15.85 o 
  -9   5   6       22.17       55.51     13.49 o 
  -8   5   6       70.14       96.77     16.11 o 
  -7   5   6        3.52        6.32     15.00 o 
  -6   5   6       77.68       70.01     17.01 o 
  -5   5   6       84.21       91.92     18.97 o 
  -4   5   6        0.69       13.26     12.07 o 
  -3   5   6       35.01       39.30     16.32 o 
  -2   5   6       17.22       39.93     14.00 o 
  -1   5   6       78.44      103.54     18.65 o 
   0   5   6      400.96      476.66     25.87 o 
   1   5   6       78.76      119.09     17.80 o 
   2   5   6       17.74       38.42     15.22 o 
   3   5   6       36.22       37.81     10.21 o 
   4   5   6        0.62       -7.54     13.62 o 
   5   5   6       84.71       86.60     15.71 o 
   6   5   6       78.24       71.08     16.77 o 
   7   5   6        3.14       -3.71     14.28 o 
   8   5   6       70.74       37.05     15.17 o 
   9   5   6       23.16       -3.69     12.18 o 
  10   5   6       32.34       29.28     13.66 o 
  11   5   6        1.67        2.03      0.60 o 
  12   5   6       49.65       63.12     13.60 o 
  13   5   6       28.01       49.98     12.39 o 
  14   5   6        0.93        5.26     10.82 o 
  15   5   6       15.23       15.59     13.25 o 
  16   5   6        0.09        6.84     10.10 o 
  17   5   6       27.43       14.21     12.06 o 
  18   5   6        1.13      -10.56     10.72 o 
  19   5   6        6.10      -11.13     11.13 o 
  20   5   6        1.02       -3.77      9.30 o 
  21   5   6       13.12       -2.17      9.83 o 
  22   5   6        1.03       14.53      8.55 o 
 -16   6   6        5.21        5.04      6.58 o 
 -15   6   6       17.78        4.90      8.15 o 
 -14   6   6        4.31       -6.44      7.98 o 
 -13   6   6        1.57        4.98      8.12 o 
 -12   6   6        1.23       -9.25      9.25 o 
 -11   6   6       10.39       10.43      8.59 o 
 -10   6   6        2.49        4.34      8.68 o 
  -9   6   6        2.05        8.29      9.59 o 
  -8   6   6        8.40       27.96     10.24 o 
  -7   6   6        2.66       -2.38     10.21 o 
  -6   6   6       16.96       23.57     12.13 o 
  -5   6   6        6.26       -0.78     10.07 o 
  -4   6   6       13.76        8.30     11.47 o 
  -3   6   6        4.22       -7.59     12.42 o 
  -2   6   6        3.30       -1.71     11.42 o 
  -1   6   6        8.98       -5.85     12.35 o 
   0   6   6       67.76       58.04     14.04 o 
   1   6   6        9.15        1.70     13.60 o 
   2   6   6        3.20       27.38     11.25 o 
   3   6   6        4.19       11.54     11.46 o 
   4   6   6       13.98       26.84      9.03 o 
   5   6   6        6.20       13.66     10.87 o 
   6   6   6       16.35       16.55     11.53 o 
   7   6   6        2.61       -6.98     10.51 o 
   8   6   6        8.38        4.59     10.04 o 
   9   6   6        2.08        5.19      9.33 o 
  10   6   6        2.71        0.00      9.43 o 
  11   6   6       10.23        4.94      9.82 o 
  12   6   6        1.35        5.53      8.00 o 
  13   6   6        1.57       18.03      8.70 o 
  14   6   6        4.33        5.18      8.38 o 
  15   6   6       17.62       12.41      9.40 o 
  16   6   6        5.05       -0.59      8.47 o 
   1   0   7        0.10       -2.65      4.37 o 
   2   0   7     1855.46     1824.58     21.75 o 
   3   0   7      251.46      229.72     17.89 o 
   4   0   7       28.72       29.47      6.08 o 
   5   0   7     3055.70     3404.32     30.67 o 
   6   0   7     1377.91     1479.38     21.86 o 
   7   0   7      211.42      200.02     21.85 o 
   8   0   7        0.62       -5.66      5.66 o 
   9   0   7        0.03        2.39      7.35 o 
  10   0   7        0.57       -3.83      6.63 o 
  11   0   7      512.08      461.96     14.92 o 
  12   0   7      403.13      384.49     14.13 o 
  13   0   7       29.01       25.38      7.30 o 
  14   0   7       70.14       64.08     12.22 o 
  15   0   7      100.22      112.50     10.38 o 
  16   0   7        8.52       -2.65      8.02 o 
  17   0   7      134.46      114.93     12.37 o 
  18   0   7      156.03      179.11     14.18 o 
  19   0   7      542.35      561.93     21.42 o 
  20   0   7        5.44        6.57     12.16 o 
  21   0   7      245.42      250.57     24.73 o 
  22   0   7       59.55       58.86     28.14 o 
  23   0   7       15.42       19.07     11.35 o 
  24   0   7       82.31       89.71     14.94 o 
  25   0   7       36.88       34.57     12.80 o 
  26   0   7       85.71       93.64     13.23 o 
  27   0   7       32.49       50.35     23.63 o 
  28   0   7       19.26        9.11     12.50 o 
  29   0   7        1.54        0.38     17.08 o 
  30   0   7        3.65        4.31     11.48 o 
  31   0   7        0.24       -2.78     11.59 o 
 -31   1   7        0.10        8.70      6.76 o 
 -30   1   7        9.43       -8.72      8.85 o 
 -29   1   7       25.67       33.28      9.51 o 
 -28   1   7        2.96      -11.82     11.82 o 
 -27   1   7       15.91       25.28     12.44 o 
 -26   1   7       60.12       92.17     16.27 o 
 -25   1   7       51.61       60.61     14.87 o 
 -24   1   7        4.91       25.46     14.31 o 
 -23   1   7       68.33       89.89     18.47 o 
 -22   1   7      197.07      181.75     24.57 o 
 -21   1   7      141.61      160.45     21.49 o 
 -20   1   7       83.02       86.22     18.14 o 
 -19   1   7      214.56      215.24     21.73 o 
 -18   1   7       26.25       21.94     16.16 o 
 -17   1   7       21.22       35.95     13.02 o 
 -16   1   7      936.95      801.32     31.81 o 
 -15   1   7      438.25      438.97     24.14 o 
 -14   1   7      311.93      308.68     19.73 o 
 -13   1   7      346.78      344.75     19.88 o 
 -12   1   7      484.58      483.86     21.76 o 
 -11   1   7      455.06      421.28     19.50 o 
 -10   1   7      158.95      143.09     14.09 o 
  -9   1   7       81.91       99.77     12.10 o 
  -8   1   7      654.50      686.42     24.53 o 
  -7   1   7       21.25       20.40      9.88 o 
  -6   1   7      486.54      432.21     18.20 o 
  -5   1   7      722.60      735.58     22.31 o 
  -4   1   7      278.85      236.04     15.00 o 
  -3   1   7      371.99      348.45     15.52 o 
  -2   1   7      237.52      233.71     13.23 o 
  -1   1   7      284.37      247.63     13.88 o 
   0   1   7        0.11       -8.63      8.63 o 
   1   1   7      275.64      256.92     14.20 o 
   2   1   7      232.18      230.78     13.71 o 
   3   1   7      361.55      318.45     15.43 o 
   4   1   7      284.21      231.69     13.66 o 
   5   1   7      735.15      689.81     22.70 o 
   6   1   7      476.83      416.31     18.31 o 
   7   1   7       22.05       26.11      9.44 o 
   8   1   7      651.07      633.98     22.87 o 
   9   1   7       87.26       66.87     12.51 o 
  10   1   7      159.44      155.16     12.92 o 
  11   1   7      450.36      435.17     20.19 o 
  12   1   7      497.17      454.83     22.08 o 
  13   1   7      354.61      399.92     19.60 o 
  14   1   7      315.85      299.10     20.04 o 
  15   1   7      440.02      391.12     23.18 o 
  16   1   7      939.36      945.45     32.91 o 
  17   1   7       22.48       21.39     13.47 o 
  18   1   7       25.82       44.84     12.87 o 
  19   1   7      220.12      242.71     20.60 o 
  20   1   7       80.62       66.07     17.58 o 
  21   1   7      141.69      180.81     20.30 o 
  22   1   7      192.63      209.09     22.71 o 
  23   1   7       68.68       80.66     17.95 o 
  24   1   7        4.76       -8.06     15.72 o 
  25   1   7       50.75       56.37     18.48 o 
  26   1   7       60.15       87.42     18.10 o 
  27   1   7       15.55       29.11     15.73 o 
  28   1   7        2.69        2.28     15.80 o 
  29   1   7       25.10       32.21     15.06 o 
  30   1   7        9.27       -2.99     12.83 o 
  31   1   7        0.11        0.31     10.62 o 
 -30   2   7        5.56        4.10      7.05 o 
 -29   2   7       10.06       -0.69      9.15 o 
 -28   2   7       22.11       17.77      9.97 o 
 -27   2   7       15.26       22.68     11.16 o 
 -26   2   7        6.49       17.41     13.26 o 
 -25   2   7        5.92        0.00     14.62 o 
 -24   2   7       12.21       -3.40     14.34 o 
 -23   2   7       30.45       11.62     17.57 o 
 -22   2   7       18.61       15.20     16.77 o 
 -21   2   7       89.80       95.26     20.05 o 
 -20   2   7      153.82      175.54     20.16 o 
 -19   2   7       14.66       28.34     15.42 o 
 -18   2   7      275.88      270.53     26.36 o 
 -17   2   7      774.57      754.80     35.20 o 
 -16   2   7      821.01      807.51     35.23 o 
 -15   2   7       22.69       34.11     14.80 o 
 -14   2   7       26.15       10.27     14.43 o 
 -13   2   7      637.82      707.23     29.71 o 
 -12   2   7       80.57      106.44     14.61 o 
 -11   2   7       57.21       68.57     12.86 o 
 -10   2   7      432.97      459.14     21.66 o 
  -9   2   7        4.23       12.42      9.77 o 
  -8   2   7       19.02       16.18      9.87 o 
  -7   2   7      126.14      120.93     13.90 o 
  -6   2   7        8.45        5.76      8.50 o 
  -5   2   7       87.36       83.15     12.03 o 
  -4   2   7      752.19      835.88     26.00 o 
  -3   2   7       47.61       44.93      9.53 o 
  -2   2   7      114.56      103.94     12.02 o 
  -1   2   7      616.65      682.33     23.10 o 
   0   2   7      183.98      142.57     12.93 o 
   1   2   7      626.54      644.70     22.58 o 
   2   2   7      120.34      100.40     12.28 o 
   3   2   7       41.72       37.59      8.88 o 
   4   2   7      749.58      761.61     25.18 o 
   5   2   7       85.00       84.21     11.59 o 
   6   2   7        7.09       -1.96      8.60 o 
   7   2   7      121.41      119.35     11.82 o 
   8   2   7       21.76       20.64      8.44 o 
   9   2   7        5.64        8.81      9.45 o 
  10   2   7      425.55      434.17     20.66 o 
  11   2   7       58.33       60.28     11.85 o 
  12   2   7       82.86       90.18     14.13 o 
  13   2   7      631.25      647.16     25.89 o 
  14   2   7       23.96       33.12     12.54 o 
  15   2   7       23.58       18.77     14.56 o 
  16   2   7      817.19      830.42     31.65 o 
  17   2   7      783.17      774.32     30.63 o 
  18   2   7      275.21      271.12     22.46 o 
  19   2   7       16.37        9.44     14.17 o 
  20   2   7      154.25      137.48     17.58 o 
  21   2   7       89.45       92.85     16.13 o 
  22   2   7       19.75       26.00     14.26 o 
  23   2   7       32.17       28.81     17.46 o 
  24   2   7       11.36       42.46     12.36 o 
  25   2   7        5.36       38.41     13.08 o 
  26   2   7        6.75       13.13     14.39 o 
  27   2   7       14.87        3.24     16.10 o 
  28   2   7       21.20       46.79     14.49 o 
  29   2   7       10.85      -11.88     13.91 o 
  30   2   7        5.88        6.47     11.78 o 
 -28   3   7       22.86       23.11      8.26 o 
 -27   3   7       17.54       25.11      7.82 o 
 -26   3   7        7.06       11.57      9.18 o 
 -25   3   7       15.93       23.28     10.64 o 
 -24   3   7        8.52        8.24      2.06 o 
 -23   3   7        3.30       -3.09     12.49 o 
 -22   3   7        2.06        4.37     12.98 o 
 -21   3   7       17.97       38.57     15.38 o 
 -20   3   7       88.82      110.92     18.53 o 
 -19   3   7       35.77        3.41     18.62 o 
 -18   3   7       26.36       62.78     16.83 o 
 -17   3   7       26.66       39.06     18.44 o 
 -16   3   7        5.98        4.39     15.37 o 
 -15   3   7      178.59      220.16     21.68 o 
 -14   3   7      180.77      208.68     21.06 o 
 -13   3   7       30.46       25.11     14.84 o 
 -12   3   7      239.05      284.86     22.15 o 
 -11   3   7      171.95      183.23     18.42 o 
 -10   3   7      179.91      175.18     19.48 o 
  -9   3   7      612.95      660.04     28.07 o 
  -8   3   7      639.81      735.06     28.66 o 
  -7   3   7       94.65      124.15     14.98 o 
  -6   3   7        5.44       13.96     10.73 o 
  -5   3   7      325.17      301.46     20.30 o 
  -4   3   7       17.22       19.43      9.32 o 
  -3   3   7       27.76       33.80      9.94 o 
  -2   3   7       18.49       28.41     10.57 o 
  -1   3   7      101.49      114.09     12.92 o 
   0   3   7       19.73        5.78     10.12 o 
   1   3   7      105.22       99.12     13.49 o 
   2   3   7       19.23       25.19      9.39 o 
   3   3   7       26.70       50.45      9.11 o 
   4   3   7       17.28       20.33      9.58 o 
   5   3   7      323.86      302.89     18.95 o 
   6   3   7        5.59       26.57      9.37 o 
   7   3   7       93.79      103.30     12.26 o 
   8   3   7      644.38      624.81     26.67 o 
   9   3   7      615.54      579.99     25.63 o 
  10   3   7      176.67      141.36     17.32 o 
  11   3   7      163.70      129.66     16.72 o 
  12   3   7      241.86      318.44     19.85 o 
  13   3   7       30.48       40.94     12.57 o 
  14   3   7      181.88      183.62     17.65 o 
  15   3   7      175.47      144.38     16.82 o 
  16   3   7        5.99        9.81     12.59 o 
  17   3   7       24.72       28.50     12.75 o 
  18   3   7       26.72       21.59     13.25 o 
  19   3   7       36.51       48.20     13.00 o 
  20   3   7       90.22       84.61     16.22 o 
  21   3   7       18.34       31.01     13.21 o 
  22   3   7        2.13       20.24     13.26 o 
  23   3   7        3.33       -9.19     13.78 o 
  24   3   7        8.48       10.13     12.12 o 
  25   3   7       16.12       -3.02     14.20 o 
  26   3   7        7.01        2.95     12.34 o 
  27   3   7       18.24        4.69     14.07 o 
  28   3   7       22.73       29.70     12.54 o 
 -25   4   7        8.91       -8.36      8.36 o 
 -24   4   7       13.32       13.96      7.73 o 
 -23   4   7       13.28        4.45      9.63 o 
 -22   4   7       14.35        4.09     11.71 o 
 -21   4   7        3.98      -10.77     13.35 o 
 -20   4   7        0.45       -5.82     12.96 o 
 -19   4   7      111.26      161.87     18.14 o 
 -18   4   7        6.59       27.82     14.93 o 
 -17   4   7        7.23       -3.28     14.14 o 
 -16   4   7       16.14       -9.99     15.52 o 
 -15   4   7       18.91       -1.08     16.66 o 
 -14   4   7       23.34       29.97     14.50 o 
 -13   4   7       49.89       59.35     17.45 o 
 -12   4   7      148.14      154.20     22.59 o 
 -11   4   7       88.98       85.48     20.08 o 
 -10   4   7       30.37       38.21     17.36 o 
  -9   4   7      462.19      448.64     30.50 o 
  -8   4   7      225.02      226.48     20.77 o 
  -7   4   7       29.46       58.70     15.54 o 
  -6   4   7      288.12      316.76     22.38 o 
  -5   4   7        0.86        9.21     12.59 o 
  -4   4   7       28.66       20.98     13.98 o 
  -3   4   7      134.05      150.45     17.22 o 
  -2   4   7      175.93      186.62     19.09 o 
  -1   4   7       58.24       56.85     15.00 o 
   0   4   7      309.30      358.50     22.74 o 
   1   4   7       58.80       55.25     13.74 o 
   2   4   7      176.05      196.83     18.03 o 
   3   4   7      130.61      121.74     16.36 o 
   4   4   7       27.70       33.46     12.54 o 
   5   4   7        0.95       12.81     11.43 o 
   6   4   7      284.78      282.45     19.81 o 
   7   4   7       31.56       35.43     14.20 o 
   8   4   7      227.01      243.73     19.08 o 
   9   4   7      469.52      417.22     25.30 o 
  10   4   7       30.50       64.58     13.66 o 
  11   4   7       89.74      108.86     15.76 o 
  12   4   7      150.59      132.39     16.74 o 
  13   4   7       47.50       49.11     15.14 o 
  14   4   7       23.41        3.65     13.22 o 
  15   4   7       19.25       16.71     12.89 o 
  16   4   7       16.06       29.87     10.37 o 
  17   4   7        7.36       19.76     12.31 o 
  18   4   7        6.43       16.99     11.60 o 
  19   4   7      112.51       98.37     16.94 o 
  20   4   7        0.46        7.55     11.63 o 
  21   4   7        4.04        1.91     12.63 o 
  22   4   7       13.79       21.14     13.54 o 
  23   4   7       13.71      -13.63     13.63 o 
  24   4   7       13.07        0.90     11.92 o 
  25   4   7        8.79       10.04     10.27 o 
 -21   5   7        7.06       11.59      6.42 o 
 -20   5   7        8.71        1.24      7.51 o 
 -19   5   7       10.57        0.00      8.70 o 
 -18   5   7        6.64       -2.19      9.70 o 
 -17   5   7        2.90        6.33     10.09 o 
 -16   5   7       13.35        0.85     11.53 o 
 -15   5   7       58.59       81.65     13.66 o 
 -14   5   7        2.15      -12.32     12.32 o 
 -13   5   7       16.33       32.73     13.66 o 
 -12   5   7       22.30       28.70     15.71 o 
 -11   5   7       10.04       16.19     13.02 o 
 -10   5   7       38.49       44.96     13.98 o 
  -9   5   7        0.56       -9.28     12.74 o 
  -8   5   7       40.22       30.81     15.10 o 
  -7   5   7       17.65        6.10     16.12 o 
  -6   5   7       98.26      137.80     18.18 o 
  -5   5   7       15.98       43.60     14.90 o 
  -4   5   7       84.99       97.62     17.61 o 
  -3   5   7       62.14       79.81     15.47 o 
  -2   5   7       56.53       61.34     14.78 o 
  -1   5   7       19.66       32.31     14.69 o 
   0   5   7      106.31      138.92     18.68 o 
   1   5   7       19.94       10.63     14.33 o 
   2   5   7       57.02       77.39     15.60 o 
   3   5   7       61.70       64.59     14.72 o 
   4   5   7       84.80       82.90     16.60 o 
   5   5   7       15.17       36.49     13.07 o 
   6   5   7       99.68       95.97     17.80 o 
   7   5   7       17.51        8.37     13.54 o 
   8   5   7       39.89       46.08     12.98 o 
   9   5   7        0.52        0.95     12.09 o 
  10   5   7       37.31       44.54     12.67 o 
  11   5   7        9.87        5.47     12.57 o 
  12   5   7       21.78       12.54     11.66 o 
  13   5   7       16.50       15.94     12.87 o 
  14   5   7        2.33      -11.36     11.36 o 
  15   5   7       58.90       44.15     13.67 o 
  16   5   7       13.74        9.35     11.94 o 
  17   5   7        3.05       19.24     10.78 o 
  18   5   7        6.57        5.69     10.21 o 
  19   5   7       10.71       22.98      9.68 o 
  20   5   7        9.03        1.55      9.64 o 
  21   5   7        7.21        5.91      9.65 o 
 -14   6   7        9.54        8.58      7.28 o 
 -13   6   7        0.90        0.00      7.57 o 
 -12   6   7        3.52        5.44      8.04 o 
 -11   6   7        1.53        5.09      7.39 o 
 -10   6   7        1.34       -3.34      9.70 o 
  -9   6   7        9.12        2.77      8.94 o 
  -8   6   7        8.95       13.67      9.35 o 
  -7   6   7       11.53        5.15     10.60 o 
  -6   6   7        3.48        0.76      8.36 o 
  -5   6   7       26.00       21.60     11.93 o 
  -4   6   7        4.56       29.74     10.18 o 
  -3   6   7       30.34       52.15     11.30 o 
  -2   6   7       26.13       27.06     12.55 o 
  -1   6   7       11.28       -2.37     11.63 o 
   0   6   7       40.70       57.42     12.96 o 
   1   6   7       11.51       22.33     11.45 o 
   2   6   7       25.56       30.14     11.54 o 
   3   6   7       30.54       18.89     12.06 o 
   4   6   7        4.34        5.47     10.15 o 
   5   6   7       26.36       25.49     11.61 o 
   6   6   7        3.61       12.99      9.86 o 
   7   6   7       11.43        2.24     10.67 o 
   8   6   7        8.66       16.28     10.54 o 
   9   6   7        9.06        8.68      9.73 o 
  10   6   7        1.38        0.00      8.52 o 
  11   6   7        1.57        0.72      9.20 o 
  12   6   7        3.66       11.51      8.59 o 
  13   6   7        0.90        3.26      7.56 o 
  14   6   7        9.45       -9.46      9.46 o 
   0   0   8       89.75       95.45     10.75 o 
   1   0   8      113.74      111.45      8.84 o 
   2   0   8      128.60      121.71      9.56 o 
   3   0   8      185.55      176.06      9.52 o 
   4   0   8      125.58      129.51     10.11 o 
   5   0   8        0.20        1.88      5.90 o 
   6   0   8      630.60      636.15     32.75 o 
   7   0   8       18.41        2.03      7.10 o 
   8   0   8        1.49      -10.05     10.05 o 
   9   0   8      620.98      631.09     17.51 o 
  10   0   8      112.78      102.51     10.15 o 
  11   0   8       67.37       68.54      9.81 o 
  12   0   8       15.88       -9.35     13.91 o 
  13   0   8      166.34      178.37     11.79 o 
  14   0   8       58.78       61.71      9.91 o 
  15   0   8      614.05      657.20     53.87 o 
  16   0   8       26.89       13.34     11.14 o 
  17   0   8       49.20       71.45     15.42 o 
  18   0   8      180.66      234.33     29.33 o 
  19   0   8      197.35      242.60     22.51 o 
  20   0   8      434.84      426.62     37.11 o 
  21   0   8      181.70      185.81     34.86 o 
  22   0   8        7.12        6.76     12.89 o 
  23   0   8       32.50       40.39     12.83 o 
  24   0   8       76.35      107.47     14.86 o 
  25   0   8       63.83       45.76     14.81 o 
  26   0   8        6.04        3.03     11.50 o 
  27   0   8        4.53        5.14     21.31 o 
  28   0   8        0.41      -11.08     11.08 o 
  29   0   8       31.29       29.68     10.07 o 
  30   0   8       19.20       16.80     11.32 o 
 -30   1   8        1.74        4.08      6.70 o 
 -29   1   8        5.17       12.73      6.58 o 
 -28   1   8        7.31        5.36      9.23 o 
 -27   1   8        3.59        6.03     10.65 o 
 -26   1   8        5.27        5.74     12.49 o 
 -25   1   8       46.13       56.49     13.29 o 
 -24   1   8       10.26       -3.39     15.56 o 
 -23   1   8       36.54       41.50     16.50 o 
 -22   1   8       52.79       82.03     16.37 o 
 -21   1   8       91.59      103.66     20.29 o 
 -20   1   8       25.63       13.58     18.51 o 
 -19   1   8       70.25      101.21     17.52 o 
 -18   1   8       37.40       -9.53     20.99 o 
 -17   1   8       62.60       93.39     17.07 o 
 -16   1   8      127.90      132.63     19.86 o 
 -15   1   8      152.24      173.95     19.12 o 
 -14   1   8      326.32      349.92     23.05 o 
 -13   1   8       65.79       55.02     15.24 o 
 -12   1   8       17.78       27.51     12.32 o 
 -11   1   8      195.34      246.76     16.39 o 
 -10   1   8        6.16        7.26      9.27 o 
  -9   1   8      247.01      227.75     18.97 o 
  -8   1   8      115.81      102.26     13.03 o 
  -7   1   8      103.65      103.41     11.93 o 
  -6   1   8       13.67        9.00      8.21 o 
  -5   1   8      259.12      259.71     15.73 o 
  -4   1   8      576.67      523.00     21.83 o 
  -3   1   8      276.89      271.51     17.33 o 
  -2   1   8      552.51      590.13     21.72 o 
  -1   1   8       55.85       57.58      8.75 o 
   0   1   8      206.26      190.70     13.29 o 
   1   1   8       54.96       33.42      9.06 o 
   2   1   8      558.49      571.54     21.62 o 
   3   1   8      271.90      252.87     16.05 o 
   4   1   8      576.03      569.94     22.92 o 
   5   1   8      260.60      251.21     16.79 o 
   6   1   8       15.53        6.59      8.61 o 
   7   1   8      105.00       84.45     13.21 o 
   8   1   8      117.86       96.96     12.54 o 
   9   1   8      246.86      259.61     17.41 o 
  10   1   8        6.43        6.49      9.32 o 
  11   1   8      186.90      179.13     16.78 o 
  12   1   8       16.46       21.00     11.38 o 
  13   1   8       62.92       44.39     13.58 o 
  14   1   8      326.53      341.25     22.05 o 
  15   1   8      154.57      167.75     17.62 o 
  16   1   8      130.04      140.21     17.70 o 
  17   1   8       67.59       69.77     16.55 o 
  18   1   8       36.22       10.81     16.36 o 
  19   1   8       70.91       90.31     16.59 o 
  20   1   8       25.41       25.75     15.95 o 
  21   1   8       94.71      124.59     19.62 o 
  22   1   8       50.38       54.09     16.91 o 
  23   1   8       34.47       47.36     18.28 o 
  24   1   8       10.56      -10.87     17.13 o 
  25   1   8       45.21       37.73     17.41 o 
  26   1   8        5.37       20.56     15.39 o 
  27   1   8        3.09       -4.74     16.72 o 
  28   1   8        8.01       20.35     12.69 o 
  29   1   8        5.50      -11.68     14.74 o 
  30   1   8        1.72        8.80     11.87 o 
 -29   2   8       37.41       15.81      8.17 o 
 -28   2   8        2.04       -1.38      8.97 o 
 -27   2   8       13.16        4.59      9.77 o 
 -26   2   8       26.28       50.00     10.25 o 
 -25   2   8        1.24       -4.74     12.14 o 
 -24   2   8        5.84        5.22     12.43 o 
 -23   2   8       49.68       57.14     14.90 o 
 -22   2   8       14.68       13.66     16.56 o 
 -21   2   8        4.09       -5.83     15.38 o 
 -20   2   8       44.95       69.66     15.63 o 
 -19   2   8        9.67       13.74     15.05 o 
 -18   2   8       61.93       65.60     18.39 o 
 -17   2   8      259.59      237.19     22.33 o 
 -16   2   8      107.91       92.74     19.83 o 
 -15   2   8       25.33       26.69     18.32 o 
 -14   2   8      674.88      738.99     32.51 o 
 -13   2   8      225.22      224.53     20.98 o 
 -12   2   8       54.38       75.62     14.63 o 
 -11   2   8      130.97      172.99     16.95 o 
 -10   2   8       38.48       47.55     12.03 o 
  -9   2   8       20.41       21.84     10.72 o 
  -8   2   8      254.26      293.47     18.75 o 
  -7   2   8      134.44      141.92     13.56 o 
  -6   2   8       29.33       36.14     11.38 o 
  -5   2   8      161.50      163.13     14.55 o 
  -4   2   8      160.25      153.01     14.66 o 
  -3   2   8      794.42      869.55     27.29 o 
  -2   2   8      418.67      345.56     19.28 o 
  -1   2   8       52.44       44.27     10.24 o 
   0   2   8      183.80      208.44     15.27 o 
   1   2   8       50.70       41.43     10.76 o 
   2   2   8      418.21      412.32     20.03 o 
   3   2   8      780.85      787.74     27.31 o 
   4   2   8      153.85      123.62     13.90 o 
   5   2   8      159.46      129.22     14.14 o 
   6   2   8       29.16       52.74      9.75 o 
   7   2   8      130.02      126.12     14.21 o 
   8   2   8      252.83      286.42     17.83 o 
   9   2   8       19.39       21.05     10.86 o 
  10   2   8       36.48       33.88     11.59 o 
  11   2   8      133.36      167.18     15.07 o 
  12   2   8       56.85       57.49     13.98 o 
  13   2   8      220.38      212.84     19.76 o 
  14   2   8      681.82      704.00     29.38 o 
  15   2   8       23.12       52.88     13.64 o 
  16   2   8      109.36      116.43     16.58 o 
  17   2   8      260.29      210.59     20.54 o 
  18   2   8       59.55       51.45     15.52 o 
  19   2   8        9.50        7.05     13.46 o 
  20   2   8       42.33       41.55     13.17 o 
  21   2   8        3.71      -15.39     15.39 o 
  22   2   8       14.85        3.27     14.37 o 
  23   2   8       48.68       31.31     17.89 o 
  24   2   8        5.17        0.00     13.60 o 
  25   2   8        1.44      -13.87     13.87 o 
  26   2   8       26.52       20.23     16.29 o 
  27   2   8       13.51       23.07     12.50 o 
  28   2   8        1.89        6.38     12.96 o 
  29   2   8       38.19       32.96     13.07 o 
 -27   3   8       11.19       11.30      7.87 o 
 -26   3   8       64.31       54.83      9.76 o 
 -25   3   8        1.48       12.98      9.09 o 
 -24   3   8        3.10       -3.38     10.87 o 
 -23   3   8       10.74       24.27     11.28 o 
 -22   3   8       36.39       60.36     13.74 o 
 -21   3   8       63.59       75.57     15.84 o 
 -20   3   8        8.64       28.76     15.25 o 
 -19   3   8       19.19       20.44     15.17 o 
 -18   3   8       69.43       68.48     18.07 o 
 -17   3   8        1.42      -15.58     15.58 o 
 -16   3   8      112.08      140.67     19.92 o 
 -15   3   8       96.85      117.84     18.16 o 
 -14   3   8      170.86      188.98     22.44 o 
 -13   3   8      218.76      232.57     23.34 o 
 -12   3   8      186.34      197.38     21.07 o 
 -11   3   8       59.99       58.91     17.26 o 
 -10   3   8       76.73       67.34     16.42 o 
  -9   3   8      369.91      394.61     24.98 o 
  -8   3   8       57.11       65.48     16.30 o 
  -7   3   8      125.45      141.63     17.14 o 
  -6   3   8        1.46      -10.15     11.09 o 
  -5   3   8       98.09      117.79     16.13 o 
  -4   3   8      150.93      162.44     16.99 o 
  -3   3   8       53.42       49.15     11.99 o 
  -2   3   8       25.99       23.07     11.80 o 
  -1   3   8        0.68       13.47     10.70 o 
   0   3   8       50.17       35.39     12.37 o 
   1   3   8        0.72       17.29      9.95 o 
   2   3   8       25.86       19.57     10.95 o 
   3   3   8       55.83       54.92     11.16 o 
   4   3   8      145.77      139.51     15.24 o 
   5   3   8       98.87       79.28     14.65 o 
   6   3   8        0.85        8.04     10.87 o 
   7   3   8      127.94      154.20     15.63 o 
   8   3   8       56.89       44.06     13.50 o 
   9   3   8      369.78      359.74     21.58 o 
  10   3   8       78.29       72.16     14.83 o 
  11   3   8       59.44       58.82     12.76 o 
  12   3   8      182.57      200.55     18.46 o 
  13   3   8      221.21      229.24     19.93 o 
  14   3   8      169.51      173.52     18.72 o 
  15   3   8       96.41       62.79     14.13 o 
  16   3   8      114.55      136.78     16.92 o 
  17   3   8        1.51       -1.90     12.15 o 
  18   3   8       70.54       78.98     15.14 o 
  19   3   8       20.15      -13.11     14.40 o 
  20   3   8        8.44        3.13     14.81 o 
  21   3   8       64.30       59.43     15.48 o 
  22   3   8       35.36       43.25     15.05 o 
  23   3   8       10.54       10.63     14.86 o 
  24   3   8        3.07       -7.43     12.86 o 
  25   3   8        1.58        6.19     13.49 o 
  26   3   8       63.81       69.03     14.99 o 
  27   3   8       11.64        7.82     12.30 o 
 -24   4   8        3.53       15.91      7.43 o 
 -23   4   8       12.11        5.93      8.81 o 
 -22   4   8        9.14       -7.34     10.21 o 
 -21   4   8       31.44       33.04     10.43 o 
 -20   4   8        1.32       -8.73     11.03 o 
 -19   4   8        2.46       -8.45     12.93 o 
 -18   4   8       11.95       14.88     12.03 o 
 -17   4   8        7.18      -14.79     14.79 o 
 -16   4   8       11.94        1.08     13.11 o 
 -15   4   8        1.80        1.97      0.60 o 
 -14   4   8       37.53       16.42     15.65 o 
 -13   4   8        5.06       -4.32     14.94 o 
 -12   4   8       12.86       20.62     13.83 o 
 -11   4   8       31.08       35.26     15.41 o 
 -10   4   8       75.36      122.37     20.19 o 
  -9   4   8      357.04      384.61     25.99 o 
  -8   4   8       46.75       83.46     17.33 o 
  -7   4   8        3.18        8.96     14.45 o 
  -6   4   8       88.80      111.10     18.11 o 
  -5   4   8       73.61       96.69     15.49 o 
  -4   4   8       69.39      116.08     15.65 o 
  -3   4   8      247.74      273.23     21.43 o 
  -2   4   8       59.74       76.08     15.06 o 
  -1   4   8       65.44       67.02     15.34 o 
   0   4   8       10.30        1.79     13.30 o 
   1   4   8       63.52       77.81     14.72 o 
   2   4   8       58.86       71.15     14.47 o 
   3   4   8      248.50      218.05     20.86 o 
   4   4   8       72.02       78.00     15.23 o 
   5   4   8       75.03       70.81     15.34 o 
   6   4   8       87.89       87.90     15.57 o 
   7   4   8        3.44      -13.01     13.01 o 
   8   4   8       46.61       61.51     16.21 o 
   9   4   8      353.69      291.79     22.65 o 
  10   4   8       73.72       65.02     17.15 o 
  11   4   8       30.89       36.93     14.08 o 
  12   4   8       13.63       22.35     12.89 o 
  13   4   8        5.25        5.63     11.71 o 
  14   4   8       38.99       48.22     12.78 o 
  15   4   8        2.09        6.67     12.58 o 
  16   4   8       11.69        7.75     13.99 o 
  17   4   8        7.17        5.82     13.00 o 
  18   4   8       11.34      -11.69     13.86 o 
  19   4   8        2.49        1.92     12.51 o 
  20   4   8        1.44       12.63     12.43 o 
  21   4   8       30.69       18.33     13.80 o 
  22   4   8        9.06       25.74     12.24 o 
  23   4   8       12.20        6.56     13.72 o 
  24   4   8        3.74        0.89     11.97 o 
 -19   5   8       11.54       19.28      8.49 o 
 -18   5   8       19.85       21.03      9.18 o 
 -17   5   8       16.07        2.84      9.61 o 
 -16   5   8        7.78        6.08      9.56 o 
 -15   5   8       30.59       35.64     10.38 o 
 -14   5   8        3.30        2.59     11.59 o 
 -13   5   8       13.07        4.42     11.68 o 
 -12   5   8       16.15       27.62     12.11 o 
 -11   5   8        1.73        3.74     11.54 o 
 -10   5   8        4.78      -14.37     14.37 o 
  -9   5   8       82.04       60.72     16.18 o 
  -8   5   8        1.44       -2.98     13.33 o 
  -7   5   8       68.96      109.05     17.57 o 
  -6   5   8       86.83       72.47     17.55 o 
  -5   5   8      124.65      135.69     18.81 o 
  -4   5   8       85.61      100.71     17.28 o 
  -3   5   8       60.73       60.93     15.12 o 
  -2   5   8       73.14      100.61     16.12 o 
  -1   5   8        7.60       21.30     11.28 o 
   0   5   8       31.38       27.97     13.13 o 
   1   5   8        7.24       -7.65     12.58 o 
   2   5   8       74.09       67.62     16.49 o 
   3   5   8       60.69       59.66     17.09 o 
   4   5   8       84.54       93.08     16.57 o 
   5   5   8      123.17      114.07     18.19 o 
   6   5   8       85.52       91.14     14.96 o 
   7   5   8       69.91       87.05     14.63 o 
   8   5   8        1.46      -12.43     12.43 o 
   9   5   8       82.46       81.55     15.54 o 
  10   5   8        4.64       28.30     12.47 o 
  11   5   8        1.83        1.84     11.82 o 
  12   5   8       15.59       15.32     12.67 o 
  13   5   8       12.67       25.91     10.69 o 
  14   5   8        3.42       -4.40     11.47 o 
  15   5   8       30.07       27.97     13.81 o 
  16   5   8        8.08       -8.64     12.00 o 
  17   5   8       16.27       30.52     10.58 o 
  18   5   8       19.75       16.63     11.21 o 
  19   5   8       11.70       14.61     11.73 o 
 -12   6   8        1.06       -1.65      6.44 o 
 -11   6   8        9.09        5.87      7.27 o 
 -10   6   8        3.15       -8.00      8.00 o 
  -9   6   8       13.05       27.63      7.74 o 
  -8   6   8        0.11        7.99      8.17 o 
  -7   6   8        4.69       -9.63      9.63 o 
  -6   6   8       10.20       -2.10      9.43 o 
  -5   6   8       21.78       23.81      9.91 o 
  -4   6   8        6.10       -9.93      9.93 o 
  -3   6   8       25.19       17.82     10.48 o 
  -2   6   8       10.89        4.49     10.25 o 
  -1   6   8       18.15       22.68     10.63 o 
   0   6   8        0.87        8.37     10.83 o 
   1   6   8       18.23       20.55     10.91 o 
   2   6   8       11.02       21.30     10.28 o 
   3   6   8       24.78       19.68     11.47 o 
   4   6   8        6.07        7.54     10.03 o 
   5   6   8       21.85       20.95     10.34 o 
   6   6   8       10.41       -0.71     10.23 o 
   7   6   8        4.57        5.85      8.99 o 
   8   6   8        0.11      -10.22     10.22 o 
   9   6   8       12.79       -3.59      9.57 o 
  10   6   8        3.30        7.04      9.03 o 
  11   6   8        9.12       21.32      8.25 o 
  12   6   8        1.09       -8.75      8.99 o 
   1   0   9      190.99      186.15     10.66 o 
   2   0   9       58.94       50.84      8.65 o 
   3   0   9      157.25      148.64     10.17 o 
   4   0   9       23.09       10.56     11.27 o 
   5   0   9       17.17       23.44      6.78 o 
   6   0   9       45.83       43.99      8.35 o 
   7   0   9      155.94      154.59     27.13 o 
   8   0   9      121.86      109.52     23.95 o 
   9   0   9        0.32        5.12     12.37 o 
  10   0   9      172.51      152.45     22.33 o 
  11   0   9      678.64      797.48     21.67 o 
  12   0   9        3.44       -6.40      8.78 o 
  13   0   9       26.21       13.97     10.04 o 
  14   0   9      217.07      195.53     14.71 o 
  15   0   9      104.03      142.54     14.16 o 
  16   0   9        2.20       19.53      9.58 o 
  17   0   9       31.40       55.30     24.36 o 
  18   0   9        0.81        2.88     11.26 o 
  19   0   9       25.04       31.07     23.41 o 
  20   0   9       29.84       29.93     13.25 o 
  21   0   9      169.40      224.67     17.64 o 
  22   0   9       69.19       99.12     14.21 o 
  23   0   9        5.65       -3.43     20.90 o 
  24   0   9       19.63       13.59     13.50 o 
  25   0   9        1.04       10.84     11.89 o 
  26   0   9        5.87        7.92     16.80 o 
  27   0   9        4.33       21.61     11.67 o 
  28   0   9       52.50       34.37     10.86 o 
  29   0   9       26.44       24.10      8.96 o 
 -28   1   9       30.55       18.98      8.91 o 
 -27   1   9       14.58        0.00      9.82 o 
 -26   1   9       27.80       26.95     10.80 o 
 -25   1   9       24.83        8.38     12.43 o 
 -24   1   9        5.91      -15.02     15.02 o 
 -23   1   9       52.85       36.06     16.40 o 
 -22   1   9       37.26       34.27     17.00 o 
 -21   1   9       46.62       46.81     17.79 o 
 -20   1   9       14.44       -8.25     15.49 o 
 -19   1   9       85.70       89.91     19.58 o 
 -18   1   9      135.73      167.85     21.17 o 
 -17   1   9      378.75      361.88     25.44 o 
 -16   1   9      268.37      260.03     23.37 o 
 -15   1   9       31.64       34.75     17.08 o 
 -14   1   9      121.27      154.96     17.77 o 
 -13   1   9      192.51      158.97     19.02 o 
 -12   1   9      125.30      134.49     16.79 o 
 -11   1   9       94.18       89.48     13.64 o 
 -10   1   9      194.74      220.39     20.55 o 
  -9   1   9      153.09      174.44     17.32 o 
  -8   1   9      140.67      153.66     14.86 o 
  -7   1   9      336.52      333.36     20.44 o 
  -6   1   9      159.19      163.70     15.69 o 
  -5   1   9      255.70      264.02     17.58 o 
  -4   1   9       19.85       24.01     10.70 o 
  -3   1   9      625.37      651.02     25.09 o 
  -2   1   9      145.71      149.75     14.25 o 
  -1   1   9       84.25       85.89     12.21 o 
   0   1   9      627.21      637.49     25.41 o 
   1   1   9       82.10      104.63     12.23 o 
   2   1   9      145.01      136.14     14.03 o 
   3   1   9      613.24      631.62     25.49 o 
   4   1   9       19.58       16.14     11.04 o 
   5   1   9      252.02      265.75     16.58 o 
   6   1   9      159.76      149.58     14.79 o 
   7   1   9      328.88      338.13     18.40 o 
   8   1   9      143.14      134.57     14.95 o 
   9   1   9      151.81      137.01     18.28 o 
  10   1   9      191.82      177.89     18.85 o 
  11   1   9       95.11      106.33     13.89 o 
  12   1   9      128.93      122.62     15.71 o 
  13   1   9      192.95      178.05     18.53 o 
  14   1   9      123.93      132.72     17.18 o 
  15   1   9       32.87       12.62     15.41 o 
  16   1   9      268.39      287.06     22.37 o 
  17   1   9      371.83      306.17     24.58 o 
  18   1   9      133.71      133.02     20.56 o 
  19   1   9       83.76       90.85     18.91 o 
  20   1   9       15.43        1.14     16.08 o 
  21   1   9       47.56       39.54     18.00 o 
  22   1   9       37.62       44.22     17.82 o 
  23   1   9       53.96       61.26     17.93 o 
  24   1   9        6.15      -11.27     15.57 o 
  25   1   9       25.41       35.02     16.74 o 
  26   1   9       28.25       19.60     16.31 o 
  27   1   9       14.69        4.75     14.02 o 
  28   1   9       31.09       42.42     15.07 o 
 -27   2   9       10.75        7.90      9.30 o 
 -26   2   9       15.89       17.26     10.06 o 
 -25   2   9       11.50       10.90      9.25 o 
 -24   2   9       17.08        7.46     12.54 o 
 -23   2   9        4.67       14.08     11.86 o 
 -22   2   9       56.03       57.85     15.98 o 
 -21   2   9        4.05        4.54     14.73 o 
 -20   2   9        7.85      -15.09     15.09 o 
 -19   2   9       68.83       92.80     16.14 o 
 -18   2   9       19.56        8.00     16.71 o 
 -17   2   9        2.08      -13.63     15.51 o 
 -16   2   9        2.20        4.38     14.72 o 
 -15   2   9      221.61      196.55     24.92 o 
 -14   2   9      221.43      236.78     22.62 o 
 -13   2   9       15.02       28.07     14.68 o 
 -12   2   9       52.11       41.68     15.56 o 
 -11   2   9       37.46       64.52     14.00 o 
 -10   2   9      102.11      105.95     16.13 o 
  -9   2   9       72.88       87.06     15.74 o 
  -8   2   9        2.05        4.28     10.23 o 
  -7   2   9       16.00       17.48     10.87 o 
  -6   2   9      181.46      177.51     17.39 o 
  -5   2   9       37.70       39.43     12.69 o 
  -4   2   9       19.95       35.65     11.97 o 
  -3   2   9       91.98      107.19     14.38 o 
  -2   2   9      120.33      106.30     15.31 o 
  -1   2   9      242.65      274.51     18.79 o 
   0   2   9      119.30      166.09     15.11 o 
   1   2   9      249.58      245.91     17.24 o 
   2   2   9      123.57      118.55     14.12 o 
   3   2   9       93.14       78.86     14.35 o 
   4   2   9       17.91       15.52     12.85 o 
   5   2   9       39.81       40.17     12.28 o 
   6   2   9      182.83      228.28     17.04 o 
   7   2   9       17.30       21.74     11.40 o 
   8   2   9        2.06        2.51     10.57 o 
   9   2   9       74.07       79.14     14.21 o 
  10   2   9      100.08       93.30     14.69 o 
  11   2   9       39.12       37.28     14.26 o 
  12   2   9       52.19       42.52     13.82 o 
  13   2   9       14.58       20.81     12.09 o 
  14   2   9      224.31      211.53     20.00 o 
  15   2   9      226.98      183.87     21.26 o 
  16   2   9        3.07        7.90     13.99 o 
  17   2   9        1.62       29.40     13.08 o 
  18   2   9       19.41       33.50     13.71 o 
  19   2   9       68.91       38.87     17.18 o 
  20   2   9        7.33        8.88     14.16 o 
  21   2   9        3.67      -14.45     14.45 o 
  22   2   9       56.97       59.43     17.70 o 
  23   2   9        4.88      -11.81     16.78 o 
  24   2   9       17.04       13.07     15.13 o 
  25   2   9       11.36       16.68     14.58 o 
  26   2   9       16.41       10.54     14.98 o 
  27   2   9       10.35        9.05     14.25 o 
 -25   3   9       28.61       30.52      8.83 o 
 -24   3   9        0.24       -5.91      9.44 o 
 -23   3   9       10.66        4.99     10.87 o 
 -22   3   9        7.17       -0.91     11.90 o 
 -21   3   9        0.59       12.61     10.49 o 
 -20   3   9       35.81       24.81     14.12 o 
 -19   3   9        0.79        3.21     13.62 o 
 -18   3   9       71.55       68.71     16.17 o 
 -17   3   9        1.84        1.17     12.42 o 
 -16   3   9       14.93       13.48     14.00 o 
 -15   3   9       25.56       13.47     16.89 o 
 -14   3   9       41.41       50.69     17.50 o 
 -13   3   9       10.14        7.53     15.91 o 
 -12   3   9      112.72      112.14     19.70 o 
 -11   3   9       87.67       90.83     19.09 o 
 -10   3   9       37.58       36.19     15.81 o 
  -9   3   9      167.96      168.01     19.31 o 
  -8   3   9       73.22       70.07     16.86 o 
  -7   3   9       51.53       49.75     14.17 o 
  -6   3   9      149.76      160.12     17.48 o 
  -5   3   9       29.35       24.38     13.20 o 
  -4   3   9      130.91      110.35     17.01 o 
  -3   3   9       50.93       43.03     14.66 o 
  -2   3   9       62.74       49.57     13.26 o 
  -1   3   9       30.64       45.75     13.45 o 
   0   3   9        0.23        8.52     13.64 o 
   1   3   9       30.56       41.75     13.83 o 
   2   3   9       59.01       70.73     13.11 o 
   3   3   9       51.04       34.85     14.33 o 
   4   3   9      131.87      110.99     15.91 o 
   5   3   9       29.38       33.42     12.37 o 
   6   3   9      149.30      104.32     17.24 o 
   7   3   9       50.80       66.89     12.72 o 
   8   3   9       67.92       70.21     14.89 o 
   9   3   9      167.96      120.62     17.54 o 
  10   3   9       38.44       49.43     13.09 o 
  11   3   9       87.75       63.74     15.23 o 
  12   3   9      115.99      108.43     16.73 o 
  13   3   9        9.99      -14.57     14.57 o 
  14   3   9       41.25       59.55     14.61 o 
  15   3   9       25.14        3.96     13.70 o 
  16   3   9       14.85       28.09     12.19 o 
  17   3   9        1.78       -1.07     13.67 o 
  18   3   9       71.45       86.80     15.59 o 
  19   3   9        0.70        0.00     14.76 o 
  20   3   9       35.87        4.28     15.17 o 
  21   3   9        0.56       -8.79     14.72 o 
  22   3   9        7.09       23.39     15.33 o 
  23   3   9       10.75       19.06     14.71 o 
  24   3   9        0.24        2.21     15.04 o 
  25   3   9       28.38       32.97     15.68 o 
 -22   4   9       31.22       21.30      8.89 o 
 -21   4   9        2.58       10.68      9.81 o 
 -20   4   9        7.81       20.32     10.35 o 
 -19   4   9        2.57       15.23     10.32 o 
 -18   4   9       17.29       18.99     10.49 o 
 -17   4   9       12.23       21.94     13.83 o 
 -16   4   9       10.30       23.88     13.31 o 
 -15   4   9       47.62       50.44     15.51 o 
 -14   4   9       21.00       -7.34     15.15 o 
 -13   4   9        1.20       15.91     14.34 o 
 -12   4   9      135.61      131.63     19.66 o 
 -11   4   9      133.42      133.61     21.14 o 
 -10   4   9       47.83       51.04     18.07 o 
  -9   4   9       33.35       43.21     16.03 o 
  -8   4   9      251.10      256.19     23.94 o 
  -7   4   9       64.96       57.55     19.06 o 
  -6   4   9      399.52      475.18     29.05 o 
  -5   4   9       17.19       23.07     14.10 o 
  -4   4   9       62.41       76.19     15.06 o 
  -3   4   9        7.53        5.84     12.95 o 
  -2   4   9       15.56       -8.71     12.62 o 
  -1   4   9       22.20       23.07     14.54 o 
   0   4   9        5.78        4.73     13.32 o 
   1   4   9       22.25       11.37     13.34 o 
   2   4   9       16.09        1.84     13.37 o 
   3   4   9        7.64       15.93     12.16 o 
   4   4   9       64.76       70.18     14.71 o 
   5   4   9       17.75       20.56     14.83 o 
   6   4   9      392.04      378.28     25.12 o 
   7   4   9       64.28       76.07     14.68 o 
   8   4   9      250.84      251.53     22.33 o 
   9   4   9       32.96       41.69     14.40 o 
  10   4   9       45.87       41.97     15.51 o 
  11   4   9      134.17      100.83     16.94 o 
  12   4   9      138.36      146.17     17.65 o 
  13   4   9        1.24       10.72     11.94 o 
  14   4   9       21.22       28.63     15.08 o 
  15   4   9       48.36       56.77     15.54 o 
  16   4   9        9.99        7.03     13.74 o 
  17   4   9       11.92        9.11     13.21 o 
  18   4   9       17.60       26.54     12.85 o 
  19   4   9        2.53       14.29     13.08 o 
  20   4   9        7.95       18.43     13.24 o 
  21   4   9        2.42       -1.05     13.11 o 
  22   4   9       31.19       14.09     15.46 o 
 -17   5   9        8.63        9.57      8.47 o 
 -16   5   9        0.35        0.00      8.03 o 
 -15   5   9       40.88       43.27     10.63 o 
 -14   5   9        2.35        7.79      8.48 o 
 -13   5   9        6.75       -4.10     10.43 o 
 -12   5   9       26.28       -3.41     13.28 o 
 -11   5   9        8.50       11.46     10.65 o 
 -10   5   9       20.56       27.18     13.92 o 
  -9   5   9       11.27        3.68     12.77 o 
  -8   5   9        3.26        7.56     12.24 o 
  -7   5   9       21.36       28.59     13.83 o 
  -6   5   9       61.05       74.82     14.69 o 
  -5   5   9       13.34        7.75     13.83 o 
  -4   5   9       12.96       22.19     12.47 o 
  -3   5   9       12.80       -7.76     14.55 o 
  -2   5   9       20.48        4.79     13.51 o 
  -1   5   9       13.86        5.74     14.68 o 
   0   5   9       15.37       -6.68     15.91 o 
   1   5   9       13.87        2.85     14.46 o 
   2   5   9       20.64       36.10     13.23 o 
   3   5   9       13.42       31.24     11.45 o 
   4   5   9       13.46       -3.82     12.90 o 
   5   5   9       13.35       -5.61     14.20 o 
   6   5   9       61.58       62.68     14.33 o 
   7   5   9       20.70       24.31     12.55 o 
   8   5   9        3.20       -4.62     13.36 o 
   9   5   9       10.82      -12.96     13.35 o 
  10   5   9       20.89       14.85     13.70 o 
  11   5   9        8.59      -13.54     13.54 o 
  12   5   9       26.81       15.57     14.01 o 
  13   5   9        6.46       12.81     12.09 o 
  14   5   9        2.58       -9.09     11.20 o 
  15   5   9       41.30       45.89     12.78 o 
  16   5   9        0.35        7.10     11.65 o 
  17   5   9        8.78       22.85     10.87 o 
  -8   6   9        5.57        0.61      7.74 o 
  -7   6   9        8.82        4.48      9.02 o 
  -6   6   9       28.83       17.17      9.20 o 
  -5   6   9        4.79       -9.68      9.68 o 
  -4   6   9       31.68        4.18     10.85 o 
  -3   6   9        0.83       -5.64     10.70 o 
  -2   6   9        7.90       18.56      9.81 o 
  -1   6   9       48.01       23.80     10.68 o 
   0   6   9       10.79       12.34     10.02 o 
   1   6   9       48.54       33.64     11.31 o 
   2   6   9        7.86      -10.97     11.32 o 
   3   6   9        0.87        2.19      8.90 o 
   4   6   9       31.54       19.04     10.07 o 
   5   6   9        4.90        1.48      9.71 o 
   6   6   9       29.05       10.19     10.26 o 
   7   6   9        8.75        1.44      9.06 o 
   8   6   9        5.56        5.03      9.48 o 
   0   0  10       41.29       41.04     12.78 o 
   1   0  10      733.17      708.07     34.42 o 
   2   0  10      569.68      613.51     19.45 o 
   3   0  10       21.91       14.50      8.83 o 
   4   0  10      805.02      741.47     20.91 o 
   5   0  10        0.08       24.98     13.68 o 
   6   0  10       57.39       49.70     10.63 o 
   7   0  10     1012.61     1084.30     25.62 o 
   8   0  10        1.02       -6.84     10.25 o 
   9   0  10      277.31      337.10     16.60 o 
  10   0  10       12.76       23.76     17.48 o 
  11   0  10       63.16       61.77     11.51 o 
  12   0  10        0.14       -3.94     13.25 o 
  13   0  10        0.72       -5.60      9.43 o 
  14   0  10       11.38       11.46     11.04 o 
  15   0  10       11.89        5.29     12.14 o 
  16   0  10       51.37       56.42     20.85 o 
  17   0  10        5.83       -9.31     23.53 o 
  18   0  10        3.96       -3.25     12.20 o 
  19   0  10        6.55       -8.72     12.32 o 
  20   0  10       15.14        2.51     14.41 o 
  21   0  10        7.69       13.48     12.09 o 
  22   0  10        5.93        4.20     12.85 o 
  23   0  10       14.41       30.24     23.26 o 
  24   0  10       48.15       55.20     13.07 o 
  25   0  10        3.18       -3.96     12.48 o 
  26   0  10       52.92       65.10     11.72 o 
  27   0  10        3.98       12.75     10.15 o 
 -27   1  10       28.18       18.78      7.82 o 
 -26   1  10        9.81       13.56      8.94 o 
 -25   1  10       32.96       32.94     10.72 o 
 -24   1  10       20.49       17.01     12.06 o 
 -23   1  10        7.14       11.72     11.72 o 
 -22   1  10        1.67       15.78     13.50 o 
 -21   1  10       81.79       90.42     17.00 o 
 -20   1  10       21.93        0.00     17.56 o 
 -19   1  10        4.92        1.12     15.41 o 
 -18   1  10        3.68        5.96     15.70 o 
 -17   1  10       11.88       11.76     15.17 o 
 -16   1  10      123.43      120.72     19.74 o 
 -15   1  10       62.12       64.50     17.41 o 
 -14   1  10       76.67      114.36     17.09 o 
 -13   1  10      114.65      125.74     18.51 o 
 -12   1  10       92.53       95.88     19.29 o 
 -11   1  10      148.46      111.77     21.52 o 
 -10   1  10      268.30      250.70     24.60 o 
  -9   1  10      170.98      183.35     18.86 o 
  -8   1  10      174.75      149.19     17.57 o 
  -7   1  10       34.26       51.86     13.43 o 
  -6   1  10       97.78      112.15     16.25 o 
  -5   1  10      203.76      235.78     17.77 o 
  -4   1  10       57.93       64.42     14.00 o 
  -3   1  10      280.95      248.32     19.10 o 
  -2   1  10      471.43      434.45     23.49 o 
  -1   1  10       92.81      111.80     14.79 o 
   0   1  10      497.67      505.24     29.01 o 
   1   1  10       88.05       91.96     15.06 o 
   2   1  10      479.64      446.42     23.02 o 
   3   1  10      276.57      303.03     20.33 o 
   4   1  10       58.20       43.93     13.50 o 
   5   1  10      204.78      211.97     18.20 o 
   6   1  10       98.66      102.23     15.07 o 
   7   1  10       33.58       21.18     12.65 o 
   8   1  10      170.60      175.97     15.93 o 
   9   1  10      174.87      170.51     18.78 o 
  10   1  10      270.44      266.22     21.94 o 
  11   1  10      145.32      165.27     19.25 o 
  12   1  10       94.82       92.70     16.85 o 
  13   1  10      113.21      119.80     18.04 o 
  14   1  10       78.96       35.58     18.23 o 
  15   1  10       65.04      105.76     17.99 o 
  16   1  10      120.45      124.67     19.48 o 
  17   1  10       11.88        9.26     13.89 o 
  18   1  10        4.00       -9.56     16.08 o 
  19   1  10        5.15      -13.45     18.51 o 
  20   1  10       22.48       -1.30     19.43 o 
  21   1  10       81.03      110.54     18.95 o 
  22   1  10        1.42       10.50     16.65 o 
  23   1  10        7.04        1.36     18.52 o 
  24   1  10       21.21       11.66     18.22 o 
  25   1  10       31.85       33.17     17.28 o 
  26   1  10        9.52        1.28     16.36 o 
  27   1  10       28.00       30.46     16.08 o 
 -26   2  10        5.24       -7.66      8.80 o 
 -25   2  10        7.97       19.40      8.72 o 
 -24   2  10       17.07       -2.40     11.38 o 
 -23   2  10       21.27       13.32     10.95 o 
 -22   2  10        4.29       -7.73     12.19 o 
 -21   2  10       26.48       12.48     14.34 o 
 -20   2  10       12.45       -7.60     14.14 o 
 -19   2  10       62.55       60.99     15.85 o 
 -18   2  10       83.06       80.60     19.85 o 
 -17   2  10        4.72        2.35     16.42 o 
 -16   2  10        9.99      -14.97     16.39 o 
 -15   2  10      183.66      194.91     23.22 o 
 -14   2  10      174.47      163.23     22.23 o 
 -13   2  10      474.83      431.39     28.49 o 
 -12   2  10       66.02       92.64     17.60 o 
 -11   2  10       36.95       43.55     15.81 o 
 -10   2  10       33.35       37.31     14.58 o 
  -9   2  10       21.70       28.56     12.22 o 
  -8   2  10       21.44        1.99     13.57 o 
  -7   2  10       15.66       24.45     12.22 o 
  -6   2  10       17.10       18.45     13.00 o 
  -5   2  10       68.37       76.94     13.92 o 
  -4   2  10      173.35      183.85     18.15 o 
  -3   2  10       80.02      104.90     15.05 o 
  -2   2  10      136.96      158.04     17.19 o 
  -1   2  10      222.67      240.34     20.57 o 
   0   2  10      530.05      554.78     27.06 o 
   1   2  10      224.72      228.50     20.85 o 
   2   2  10      142.94      161.37     15.89 o 
   3   2  10       76.42       90.85     14.76 o 
   4   2  10      168.76      167.86     17.13 o 
   5   2  10       68.29       82.30     12.24 o 
   6   2  10       16.50        0.00     12.06 o 
   7   2  10       17.21       16.96     13.49 o 
   8   2  10       24.14       26.21     11.32 o 
   9   2  10       20.45        2.78     13.00 o 
  10   2  10       32.24       53.27     14.15 o 
  11   2  10       35.19       45.75     13.58 o 
  12   2  10       66.27       56.31     16.71 o 
  13   2  10      471.25      426.46     26.28 o 
  14   2  10      175.86      198.61     18.77 o 
  15   2  10      184.20      182.93     20.08 o 
  16   2  10        9.48       -1.06     14.84 o 
  17   2  10        4.07      -12.21     14.31 o 
  18   2  10       82.99      104.57     17.45 o 
  19   2  10       64.34       53.70     17.55 o 
  20   2  10       11.81       48.01     14.35 o 
  21   2  10       26.23       40.52     16.83 o 
  22   2  10        4.65       30.02     15.33 o 
  23   2  10       21.69       18.90     16.52 o 
  24   2  10       17.29       13.84     16.27 o 
  25   2  10        7.65        0.00     15.61 o 
  26   2  10        5.10        9.80     13.45 o 
 -24   3  10        8.92       -4.50      7.68 o 
 -23   3  10       15.90       14.33      9.68 o 
 -22   3  10       16.62        0.00     10.64 o 
 -21   3  10       27.15       -3.47     12.98 o 
 -20   3  10       15.07        0.94     12.79 o 
 -19   3  10        4.71        7.93     12.04 o 
 -18   3  10       33.21       12.54     17.30 o 
 -17   3  10       37.34       70.20     15.66 o 
 -16   3  10       17.95       19.89     14.57 o 
 -15   3  10        5.65       35.71     13.44 o 
 -14   3  10       78.84       45.82     18.12 o 
 -13   3  10       58.15       77.88     17.77 o 
 -12   3  10       37.38       36.33     14.85 o 
 -11   3  10      133.98      169.37     20.65 o 
 -10   3  10       82.68      108.87     17.56 o 
  -9   3  10       18.49       15.78     15.38 o 
  -8   3  10       47.60       47.18     12.84 o 
  -7   3  10       86.40      101.11     16.22 o 
  -6   3  10       73.26       70.64     16.28 o 
  -5   3  10      159.54      147.81     18.88 o 
  -4   3  10      234.64      223.90     21.71 o 
  -3   3  10      211.67      216.32     20.80 o 
  -2   3  10      193.79      224.49     19.10 o 
  -1   3  10        8.98       38.38     12.31 o 
   0   3  10        3.82       18.63     11.73 o 
   1   3  10        8.84        4.66     13.60 o 
   2   3  10      193.19      196.38     17.13 o 
   3   3  10      214.05      170.39     19.71 o 
   4   3  10      232.52      227.77     21.13 o 
   5   3  10      157.94      135.97     16.94 o 
   6   3  10       70.55       95.80     14.08 o 
   7   3  10       87.64       78.62     15.00 o 
   8   3  10       47.52       59.39     14.17 o 
   9   3  10       19.50       26.69     13.34 o 
  10   3  10       82.42       67.64     16.97 o 
  11   3  10      134.93      123.39     19.22 o 
  12   3  10       35.78       44.75     14.75 o 
  13   3  10       59.56       86.13     16.64 o 
  14   3  10       78.82       67.22     16.60 o 
  15   3  10        5.25      -14.37     14.37 o 
  16   3  10       18.84        0.00     15.42 o 
  17   3  10       37.09       41.92     15.86 o 
  18   3  10       33.40       42.84     14.12 o 
  19   3  10        4.89      -12.61     14.76 o 
  20   3  10       15.84       39.90     15.94 o 
  21   3  10       27.62       52.48     14.69 o 
  22   3  10       16.66       31.28     15.12 o 
  23   3  10       15.80        7.27     15.65 o 
  24   3  10        9.03       12.00     16.63 o 
 -20   4  10        2.42        6.90      8.22 o 
 -19   4  10       23.20       20.25      9.68 o 
 -18   4  10       12.05        8.91      9.92 o 
 -17   4  10        5.39       26.87     10.42 o 
 -16   4  10        2.44        1.83     11.91 o 
 -15   4  10       13.52       14.40     12.05 o 
 -14   4  10       37.85       61.55     15.02 o 
 -13   4  10       98.58      105.97     17.90 o 
 -12   4  10       13.95       15.53     14.29 o 
 -11   4  10        5.21       -2.08     14.23 o 
 -10   4  10       86.06       84.33     17.03 o 
  -9   4  10       38.65       73.88     14.77 o 
  -8   4  10       54.53       48.45     18.57 o 
  -7   4  10        8.65       34.59     14.43 o 
  -6   4  10       89.69      131.99     17.55 o 
  -5   4  10       63.69       60.79     16.09 o 
  -4   4  10       13.13       18.41     14.35 o 
  -3   4  10        0.93        8.08     14.07 o 
  -2   4  10       80.90       66.46     18.41 o 
  -1   4  10        7.95        4.97     13.11 o 
   0   4  10        1.27       14.85     12.07 o 
   1   4  10        8.16       21.72     12.24 o 
   2   4  10       80.95      102.30     17.41 o 
   3   4  10        0.93        9.83     11.49 o 
   4   4  10       13.35       20.57     13.64 o 
   5   4  10       62.48       72.60     15.06 o 
   6   4  10       88.30       84.46     17.03 o 
   7   4  10        8.89       -1.04     14.61 o 
   8   4  10       55.70       65.30     15.18 o 
   9   4  10       38.52       24.93     13.83 o 
  10   4  10       85.18       61.31     16.87 o 
  11   4  10        5.22       -1.01     16.09 o 
  12   4  10       14.67       17.41     14.97 o 
  13   4  10       98.72      103.48     17.73 o 
  14   4  10       38.89       30.37     17.15 o 
  15   4  10       13.27       36.07     14.41 o 
  16   4  10        2.52      -10.73     14.27 o 
  17   4  10        5.54       23.88     13.16 o 
  18   4  10       11.49       18.64     14.66 o 
  19   4  10       23.25      -17.00     17.00 o 
  20   4  10        2.39       -3.33     13.72 o 
 -15   5  10       35.20       16.54      9.88 o 
 -14   5  10       20.25       20.46     10.46 o 
 -13   5  10       37.52       28.35     11.19 o 
 -12   5  10        1.42        5.49     10.01 o 
 -11   5  10       12.67       -2.43     11.79 o 
 -10   5  10       49.42       25.42     13.28 o 
  -9   5  10       59.12       61.99     13.69 o 
  -8   5  10       21.34      -12.49     14.00 o 
  -7   5  10        4.11       14.60     12.40 o 
  -6   5  10       11.91      -11.10     12.98 o 
  -5   5  10        1.16       -6.52     12.94 o 
  -4   5  10       13.55       40.52     12.93 o 
  -3   5  10        6.86        0.00     12.47 o 
  -2   5  10       46.63       62.80     12.56 o 
  -1   5  10        8.23       -7.65     12.02 o 
   0   5  10        0.87        8.55     12.24 o 
   1   5  10        7.88       11.43     11.74 o 
   2   5  10       46.15       36.22     14.49 o 
   3   5  10        6.82       -2.86     12.95 o 
   4   5  10       13.19       -6.69     13.76 o 
   5   5  10        1.02       -3.81     14.26 o 
   6   5  10       12.00       13.37     13.86 o 
   7   5  10        4.25       26.70     13.35 o 
   8   5  10       21.07       30.53     11.99 o 
   9   5  10       59.54       30.57     15.71 o 
  10   5  10       49.57       62.09     13.20 o 
  11   5  10       13.01       31.55     13.57 o 
  12   5  10        1.34        7.68     11.74 o 
  13   5  10       37.47       44.88     14.40 o 
  14   5  10       20.41        9.51     15.09 o 
  15   5  10       34.61       30.42     14.01 o 
   1   0  11      189.49      208.81     18.16 o 
   2   0  11       74.63       76.99     11.80 o 
   3   0  11      564.83      502.68     20.88 o 
   4   0  11      559.91      570.86     24.93 o 
   5   0  11      248.20      227.59     25.72 o 
   6   0  11       13.60       20.33     25.49 o 
   7   0  11        1.36       -7.50     10.30 o 
   8   0  11      152.02      142.66     14.32 o 
   9   0  11        0.22       -1.90     11.35 o 
  10   0  11       48.20       51.00     13.12 o 
  11   0  11      743.14      715.88     25.84 o 
  12   0  11       83.80      113.35     17.19 o 
  13   0  11       78.08       99.03     17.10 o 
  14   0  11       89.75      112.46     15.41 o 
  15   0  11        3.81        3.95     11.14 o 
  16   0  11       14.61        5.05     12.15 o 
  17   0  11       17.05       -5.83     25.69 o 
  18   0  11      100.69      125.72     14.28 o 
  19   0  11        1.98      -11.75     11.75 o 
  20   0  11        9.87       -8.37     14.00 o 
  21   0  11       90.13       70.01     15.26 o 
  22   0  11        4.77        8.21     17.30 o 
  23   0  11       17.07       20.71     12.10 o 
  24   0  11        1.13        1.88     12.06 o 
  25   0  11       27.67       31.88     10.86 o 
  26   0  11       73.13       69.05     11.78 o 
 -25   1  11        7.20       -0.67      9.09 o 
 -24   1  11       28.23       22.54     10.70 o 
 -23   1  11        0.33        5.90     10.49 o 
 -22   1  11       71.22       56.30     12.84 o 
 -21   1  11        4.99       -3.96     12.80 o 
 -20   1  11       24.89       12.85     16.63 o 
 -19   1  11       18.18       24.87     13.43 o 
 -18   1  11       18.21        1.19     16.05 o 
 -17   1  11        5.48        3.62     12.96 o 
 -16   1  11        2.68        6.08     17.63 o 
 -15   1  11        0.52        6.08     14.96 o 
 -14   1  11       51.92       59.61     18.51 o 
 -13   1  11       87.74       80.96     19.60 o 
 -12   1  11       21.97       32.17     16.16 o 
 -11   1  11       98.17       80.98     19.52 o 
 -10   1  11       71.46       61.62     16.89 o 
  -9   1  11      138.12      171.04     20.17 o 
  -8   1  11      329.67      299.86     24.46 o 
  -7   1  11      259.23      221.72     21.95 o 
  -6   1  11      198.81      183.20     21.25 o 
  -5   1  11       26.88       18.94     16.10 o 
  -4   1  11       98.25       76.66     15.61 o 
  -3   1  11       60.84       48.60     13.93 o 
  -2   1  11      277.66      243.07     22.31 o 
  -1   1  11       30.27       45.12     17.40 o 
   0   1  11      746.99      724.37     32.53 o 
   1   1  11       31.60       34.40     16.90 o 
   2   1  11      275.59      277.18     22.03 o 
   3   1  11       58.18       59.69     14.38 o 
   4   1  11       96.67      101.85     15.53 o 
   5   1  11       27.62       30.31     13.32 o 
   6   1  11      204.11      211.08     19.76 o 
   7   1  11      254.84      288.45     20.78 o 
   8   1  11      326.06      333.96     22.10 o 
   9   1  11      136.13      151.81     16.69 o 
  10   1  11       75.40       81.75     15.97 o 
  11   1  11      100.35      129.05     19.06 o 
  12   1  11       24.17       -1.18     18.95 o 
  13   1  11       91.12       84.28     20.74 o 
  14   1  11       50.92       57.33     16.21 o 
  15   1  11        0.46      -16.23     16.23 o 
  16   1  11        3.17       20.98     14.78 o 
  17   1  11        4.81      -15.21     15.50 o 
  18   1  11       17.39        5.15     17.08 o 
  19   1  11       19.12       18.67      5.74 o 
  20   1  11       24.84       31.09     18.07 o 
  21   1  11        5.41       13.63     16.32 o 
  22   1  11       71.71       76.79     21.82 o 
  23   1  11        0.37       -2.66     16.87 o 
  24   1  11       27.47       33.33     18.55 o 
  25   1  11        7.26       33.44     14.18 o 
 -24   2  11       11.81       -1.36      7.92 o 
 -23   2  11        5.76       -1.50      9.39 o 
 -22   2  11        2.09      -11.33     11.33 o 
 -21   2  11        9.79        5.45     11.90 o 
 -20   2  11       19.34       26.58     13.99 o 
 -19   2  11      107.28       62.75     16.05 o 
 -18   2  11        2.22        8.74     13.00 o 
 -17   2  11        6.76       21.55     13.27 o 
 -16   2  11       11.38        8.13     14.93 o 
 -15   2  11       49.42       47.70     16.12 o 
 -14   2  11       26.70       49.94     14.29 o 
 -13   2  11       93.35      107.38     18.04 o 
 -12   2  11        9.16       -2.27     16.50 o 
 -11   2  11        0.20       -4.42     15.59 o 
 -10   2  11      112.39       80.44     18.60 o 
  -9   2  11       57.54       75.79     16.44 o 
  -8   2  11        1.10       23.39     12.69 o 
  -7   2  11       52.21       64.68     14.93 o 
  -6   2  11       68.93       67.68     16.28 o 
  -5   2  11        8.07      -10.15     14.94 o 
  -4   2  11       53.30       57.85     15.44 o 
  -3   2  11      366.94      348.16     24.19 o 
  -2   2  11      304.55      265.83     22.98 o 
  -1   2  11       21.59       40.78     15.81 o 
   0   2  11     1311.31     1320.86     41.18 o 
   1   2  11       22.83       29.86     15.28 o 
   2   2  11      299.40      273.37     22.34 o 
   3   2  11      368.07      371.10     24.59 o 
   4   2  11       51.25       53.21     15.24 o 
   5   2  11        7.38       21.42     11.80 o 
   6   2  11       66.82       65.67     15.41 o 
   7   2  11       51.18       62.36     15.09 o 
   8   2  11        1.44        6.05     13.02 o 
   9   2  11       58.87       75.17     15.81 o 
  10   2  11      112.21      103.26     18.06 o 
  11   2  11        0.14        2.13     14.43 o 
  12   2  11        9.75        3.21     15.22 o 
  13   2  11       92.13       73.47     15.89 o 
  14   2  11       25.84       -8.96     16.85 o 
  15   2  11       47.27       66.83     16.35 o 
  16   2  11       12.20       -9.53     16.11 o 
  17   2  11        6.65       26.75     14.51 o 
  18   2  11        2.46       -4.97     16.54 o 
  19   2  11      109.25      101.29     21.36 o 
  20   2  11       18.20       27.56     16.85 o 
  21   2  11        9.98       18.70     17.10 o 
  22   2  11        2.12       29.91     15.80 o 
  23   2  11        5.61        9.56     16.07 o 
  24   2  11       12.01       27.09     17.36 o 
 -22   3  11        0.90       16.34      7.68 o 
 -21   3  11        5.71       11.27      7.93 o 
 -20   3  11       16.06       -4.14     10.54 o 
 -19   3  11        5.42        0.00     11.94 o 
 -18   3  11       12.87       -0.95     12.03 o 
 -17   3  11       68.66       68.06     14.33 o 
 -16   3  11        8.93        4.16     14.86 o 
 -15   3  11       20.68       34.44     14.05 o 
 -14   3  11        7.24        5.52     14.90 o 
 -13   3  11       28.93       30.03     15.01 o 
 -12   3  11       85.67       54.65     19.95 o 
 -11   3  11       94.94       62.46     17.58 o 
 -10   3  11       16.66        7.72     15.69 o 
  -9   3  11       94.19      108.81     16.99 o 
  -8   3  11       85.72      105.50     17.32 o 
  -7   3  11       42.47       45.14     17.08 o 
  -6   3  11       72.59       50.92     17.32 o 
  -5   3  11        7.49        8.45     14.92 o 
  -4   3  11      187.83      228.33     21.97 o 
  -3   3  11       67.93       67.72     17.29 o 
  -2   3  11       76.73       55.04     15.78 o 
  -1   3  11       28.06       44.39     14.93 o 
   0   3  11        0.05       12.01     11.49 o 
   1   3  11       26.19       20.05     13.24 o 
   2   3  11       75.04       74.91     16.49 o 
   3   3  11       68.19       70.83     17.30 o 
   4   3  11      189.80      211.79     21.51 o 
   5   3  11        6.54       20.02     13.09 o 
   6   3  11       74.14       40.35     16.16 o 
   7   3  11       44.18       35.57     15.72 o 
   8   3  11       86.06      136.13     17.54 o 
   9   3  11       93.48       60.11     16.98 o 
  10   3  11       16.39       36.72     12.85 o 
  11   3  11       92.92       66.05     17.16 o 
  12   3  11       86.27       93.39     18.87 o 
  13   3  11       28.86       11.11     15.55 o 
  14   3  11        6.85       14.69     13.58 o 
  15   3  11       20.41       37.12     14.60 o 
  16   3  11        9.29       -5.95     17.23 o 
  17   3  11       68.82      100.95     18.75 o 
  18   3  11       12.19       15.04     15.29 o 
  19   3  11        5.49        0.00     18.01 o 
  20   3  11       16.22       32.67     16.96 o 
  21   3  11        6.16       35.96     16.09 o 
  22   3  11        0.76       28.32     14.89 o 
 -18   4  11        1.90        2.85      8.88 o 
 -17   4  11       14.97       22.44     10.36 o 
 -16   4  11       34.59        9.91     12.79 o 
 -15   4  11        4.69        2.61     12.23 o 
 -14   4  11       38.37       52.44     13.26 o 
 -13   4  11       31.43       33.48     14.45 o 
 -12   4  11        8.53       13.86     13.76 o 
 -11   4  11       48.61       48.61     15.05 o 
 -10   4  11        0.60      -10.26     14.36 o 
  -9   4  11       34.48       20.82     14.51 o 
  -8   4  11       19.22       30.51     14.23 o 
  -7   4  11       93.82       68.45     17.08 o 
  -6   4  11       13.29        8.46     13.45 o 
  -5   4  11       38.13       48.44     15.17 o 
  -4   4  11       11.08       26.26     14.42 o 
  -3   4  11       45.75       46.06     13.87 o 
  -2   4  11       16.43       18.80     13.28 o 
  -1   4  11        6.19       25.01     13.27 o 
   0   4  11       40.97       44.64     14.88 o 
   1   4  11        6.19      -10.39     14.02 o 
   2   4  11       16.75        5.12     13.85 o 
   3   4  11       44.10       51.72     14.62 o 
   4   4  11       10.61       33.15     13.51 o 
   5   4  11       38.43       53.03     16.22 o 
   6   4  11       12.83       11.46     13.98 o 
   7   4  11       95.79       90.27     16.78 o 
   8   4  11       19.50       42.30     15.01 o 
   9   4  11       35.36       27.78     15.53 o 
  10   4  11        0.64        0.00     13.45 o 
  11   4  11       48.45       63.39     17.03 o 
  12   4  11        8.35       21.05     16.77 o 
  13   4  11       30.88       20.23     16.75 o 
  14   4  11       37.71       20.66     17.07 o 
  15   4  11        4.99       19.83     15.58 o 
  16   4  11       34.82       62.93     16.65 o 
  17   4  11       15.07       36.19     16.92 o 
  18   4  11        1.95        1.22     15.61 o 
 -11   5  11       13.11       14.32     10.96 o 
 -10   5  11        1.26       -4.71     11.24 o 
  -9   5  11        6.50       11.43     10.14 o 
  -8   5  11       24.62       22.84     12.18 o 
  -7   5  11        1.80        4.38     10.65 o 
  -6   5  11        4.49        2.64     12.02 o 
  -5   5  11        8.82       22.66     11.37 o 
  -4   5  11        4.13       23.96     12.25 o 
  -3   5  11       15.54       16.83     13.55 o 
  -2   5  11        5.61       -8.48     12.35 o 
  -1   5  11       16.06       12.39     12.77 o 
   0   5  11       29.52       46.02     13.52 o 
   1   5  11       15.60       -3.87     13.60 o 
   2   5  11        5.49        8.72     12.42 o 
   3   5  11       15.31        3.90     11.86 o 
   4   5  11        4.01       17.67     12.44 o 
   5   5  11        8.77       19.74     11.10 o 
   6   5  11        4.50        9.85     12.78 o 
   7   5  11        1.67      -12.94     13.13 o 
   8   5  11       24.46       15.99     14.49 o 
   9   5  11        6.44       16.11     13.02 o 
  10   5  11        1.35       10.15     13.78 o 
  11   5  11       12.77       -4.07     13.51 o 
   0   0  12        1.38        5.87     14.44 o 
   1   0  12        0.42      -13.18     13.18 o 
   2   0  12       77.43       84.17     13.01 o 
   3   0  12       15.00       13.57     13.80 o 
   4   0  12      498.86      560.11     40.71 o 
   5   0  12      410.45      445.81     42.56 o 
   6   0  12        0.08      -20.39     20.39 o 
   7   0  12       62.63       71.96     12.57 o 
   8   0  12      378.58      359.04     20.42 o 
   9   0  12        1.53        9.75     13.35 o 
  10   0  12       14.96       20.91     12.19 o 
  11   0  12        0.19        3.04     11.52 o 
  12   0  12       81.32       78.74     17.94 o 
  13   0  12       26.20       24.56     13.80 o 
  14   0  12        4.22       11.67     23.55 o 
  15   0  12        0.14        1.51     12.52 o 
  16   0  12       88.65      117.69     18.48 o 
  17   0  12       32.65       26.74     14.14 o 
  18   0  12        6.76       13.18     13.56 o 
  19   0  12        1.46        5.37     12.18 o 
  20   0  12       36.84       20.85     32.87 o 
  21   0  12        2.23       -1.82     14.50 o 
  22   0  12       15.50        8.17     17.86 o 
  23   0  12        4.10        7.54     12.50 o 
  24   0  12       22.77       17.73     10.16 o 
 -23   1  12        9.70        6.21      8.18 o 
 -22   1  12        5.04       -0.80      9.97 o 
 -21   1  12        9.96        6.78     10.66 o 
 -20   1  12        7.28       11.15     10.96 o 
 -19   1  12       47.05       59.26     12.99 o 
 -18   1  12       21.30       62.13     14.09 o 
 -17   1  12        5.86       14.61     14.85 o 
 -16   1  12       12.46       -1.16     15.67 o 
 -15   1  12       11.78        1.23     14.44 o 
 -14   1  12       25.78       37.80     16.70 o 
 -13   1  12      123.33      106.66     20.25 o 
 -12   1  12       28.44       -2.53     19.33 o 
 -11   1  12        5.81        3.62     15.69 o 
 -10   1  12      139.87      142.54     21.32 o 
  -9   1  12       43.13       14.40     19.14 o 
  -8   1  12      405.85      473.89     29.32 o 
  -7   1  12      109.51      123.35     18.58 o 
  -6   1  12       63.03       42.53     19.19 o 
  -5   1  12       69.31       84.00     19.16 o 
  -4   1  12       32.34       32.59     15.31 o 
  -3   1  12      159.38      165.82     21.84 o 
  -2   1  12      362.03      381.21     27.58 o 
  -1   1  12      595.52      592.66     32.24 o 
   0   1  12       11.77       17.60     21.24 o 
   1   1  12      598.24      572.99     33.93 o 
   2   1  12      366.02      370.78     27.98 o 
   3   1  12      155.56      135.44     21.14 o 
   4   1  12       29.89       41.01     15.09 o 
   5   1  12       69.90       79.25     16.57 o 
   6   1  12       64.46       71.07     18.22 o 
   7   1  12      111.38      126.71     17.60 o 
   8   1  12      397.88      451.22     28.88 o 
   9   1  12       44.82       62.30     16.55 o 
  10   1  12      142.04      120.89     21.08 o 
  11   1  12        5.81        9.79     15.97 o 
  12   1  12       27.07        2.56     18.85 o 
  13   1  12      120.78       99.30     20.98 o 
  14   1  12       26.34        0.00     18.56 o 
  15   1  12       12.41      -10.71     19.47 o 
  16   1  12       12.51       16.41     16.71 o 
  17   1  12        6.20      -16.03     16.03 o 
  18   1  12       21.21       25.41     18.28 o 
  19   1  12       47.04       61.55     18.91 o 
  20   1  12        7.83        1.44     16.24 o 
  21   1  12        9.74      -21.22     21.22 o 
  22   1  12        4.84       18.51     16.11 o 
  23   1  12        9.23       16.70     17.73 o 
 -22   2  12       22.21        1.40      9.66 o 
 -21   2  12       34.13       22.66     11.11 o 
 -20   2  12       11.89       -5.14     11.68 o 
 -19   2  12       12.99       10.16     11.97 o 
 -18   2  12       25.07       28.67     14.14 o 
 -17   2  12        7.86        5.17     13.26 o 
 -16   2  12       37.58       21.91     16.14 o 
 -15   2  12       43.14       33.87     16.57 o 
 -14   2  12       86.08       68.10     19.09 o 
 -13   2  12       33.52       42.14     17.37 o 
 -12   2  12       49.61       61.18     17.69 o 
 -11   2  12       31.81        0.00     17.33 o 
 -10   2  12      166.32      156.83     21.31 o 
  -9   2  12       43.31       56.87     15.59 o 
  -8   2  12        4.32       23.00     14.67 o 
  -7   2  12      190.11      188.75     22.06 o 
  -6   2  12        8.65       16.83     15.41 o 
  -5   2  12       38.39       15.54     18.09 o 
  -4   2  12       75.94       90.39     16.49 o 
  -3   2  12       16.56       18.56     15.75 o 
  -2   2  12      131.57       89.89     19.63 o 
  -1   2  12        2.53        5.32     14.68 o 
   0   2  12      176.70      164.12     23.54 o 
   1   2  12        2.44      -11.81     16.24 o 
   2   2  12      132.56      110.16     17.99 o 
   3   2  12       16.24       16.00     16.00 o 
   4   2  12       76.86       56.96     17.88 o 
   5   2  12       41.18       35.68     14.82 o 
   6   2  12        9.36       -4.39     14.93 o 
   7   2  12      187.70      174.95     19.95 o 
   8   2  12        4.38       12.29     16.52 o 
   9   2  12       43.06       29.34     16.51 o 
  10   2  12      168.01      158.54     20.35 o 
  11   2  12       31.41       25.70     17.09 o 
  12   2  12       49.47       31.12     15.89 o 
  13   2  12       34.03       37.94     18.02 o 
  14   2  12       86.98       86.55     18.77 o 
  15   2  12       44.07       57.94     17.75 o 
  16   2  12       38.10       37.05     17.97 o 
  17   2  12        8.21       20.42     17.76 o 
  18   2  12       25.35       19.48     21.16 o 
  19   2  12       13.13       14.29     17.10 o 
  20   2  12       12.00       18.98     19.69 o 
  21   2  12       34.53       26.81     22.10 o 
  22   2  12       21.27       -2.99     20.37 o 
 -19   3  12       32.65       20.88     11.46 o 
 -18   3  12       51.12       41.97     11.69 o 
 -17   3  12       30.68       24.26     12.74 o 
 -16   3  12       34.32       20.06     13.16 o 
 -15   3  12       42.86       35.12     13.41 o 
 -14   3  12       42.47       12.53     16.36 o 
 -13   3  12        4.71        4.24     12.81 o 
 -12   3  12       27.16       15.42     15.54 o 
 -11   3  12        2.41       -3.35     14.84 o 
 -10   3  12       36.43       23.53     16.67 o 
  -9   3  12       37.08       48.42     17.10 o 
  -8   3  12       44.53        8.97     16.43 o 
  -7   3  12        5.94       22.46     14.17 o 
  -6   3  12       72.18       57.12     17.45 o 
  -5   3  12       12.00       33.35     14.69 o 
  -4   3  12       14.29       43.20     15.47 o 
  -3   3  12       23.53       25.27     16.12 o 
  -2   3  12       15.31       26.27     15.45 o 
  -1   3  12      151.60      129.05     12.99 o 
   0   3  12       26.84       11.92     15.90 o 
   1   3  12      150.86      167.01     21.23 o 
   2   3  12       15.07        8.68     15.05 o 
   3   3  12       25.46        6.49     14.75 o 
   4   3  12       14.55       14.21     15.61 o 
   5   3  12       12.11        4.42     15.06 o 
   6   3  12       72.32       58.53     15.93 o 
   7   3  12        5.19       33.47     13.90 o 
   8   3  12       44.19       58.62     16.30 o 
   9   3  12       37.53       49.20     15.43 o 
  10   3  12       36.11       37.19      9.62 o 
  11   3  12        2.40       -3.56     14.38 o 
  12   3  12       26.85       25.44     17.13 o 
  13   3  12        4.74       42.20     14.79 o 
  14   3  12       42.66       67.52     18.14 o 
  15   3  12       41.83       35.42     18.29 o 
  16   3  12       34.47       56.73     17.14 o 
  17   3  12       31.52       22.36     18.64 o 
  18   3  12       51.17       37.47     22.70 o 
  19   3  12       32.08       50.43     19.47 o 
 -15   4  12        6.71        2.35      9.93 o 
 -14   4  12        4.14        0.84     11.66 o 
 -13   4  12        7.38        0.91     10.44 o 
 -12   4  12       10.91        5.55     12.24 o 
 -11   4  12        5.69       -4.83     12.53 o 
 -10   4  12        6.35       17.85     12.61 o 
  -9   4  12       44.37       34.54     16.41 o 
  -8   4  12       10.14        4.16     15.37 o 
  -7   4  12       51.98       43.12     16.82 o 
  -6   4  12       23.75       22.27     15.75 o 
  -5   4  12       24.64       28.91     14.68 o 
  -4   4  12       49.20       36.65     15.08 o 
  -3   4  12       43.87       44.31     15.44 o 
  -2   4  12        7.86        8.74     14.19 o 
  -1   4  12        4.77       14.15     12.32 o 
   0   4  12       12.76       13.05     14.20 o 
   1   4  12        4.93       18.59     14.69 o 
   2   4  12        7.88       37.37     13.68 o 
   3   4  12       44.16       54.12     15.78 o 
   4   4  12       49.65       25.59     18.21 o 
   5   4  12       24.46       56.11     13.50 o 
   6   4  12       23.80       17.00     17.23 o 
   7   4  12       51.95       54.93     16.12 o 
   8   4  12       10.18       35.92     16.16 o 
   9   4  12       44.14       41.18     18.90 o 
  10   4  12        6.54       11.95     16.77 o 
  11   4  12        5.27       31.83     14.49 o 
  12   4  12       11.15       21.24     15.31 o 
  13   4  12        7.28        8.97     17.81 o 
  14   4  12        4.18       27.62     16.88 o 
  15   4  12        6.29      -13.50     17.52 o 
  -6   5  12        4.82        7.74      9.28 o 
  -5   5  12        2.99      -11.70     11.70 o 
  -4   5  12        6.81       29.90     10.73 o 
  -3   5  12        2.32        7.46     11.19 o 
  -2   5  12        4.41        6.58     11.61 o 
  -1   5  12        0.94       -3.89     13.43 o 
   0   5  12        2.64        6.82     12.03 o 
   1   5  12        0.96        4.00     13.84 o 
   2   5  12        4.32      -13.17     13.17 o 
   3   5  12        2.47       15.25     14.22 o 
   4   5  12        6.59       20.64     12.19 o 
   5   5  12        2.96       12.57     14.65 o 
   6   5  12        4.83        6.37     13.50 o 
   1   0  13      153.34      192.68     21.00 o 
   2   0  13        0.02       23.50     13.59 o 
   3   0  13        1.01        2.31     14.42 o 
   4   0  13      842.78      956.86     76.75 o 
   5   0  13        1.04        2.95     14.55 o 
   6   0  13       21.67       31.07     13.33 o 
   7   0  13       23.46       44.61     12.52 o 
   8   0  13       19.78        5.59     24.25 o 
   9   0  13      150.03      165.89     36.99 o 
  10   0  13      112.59      122.40     27.65 o 
  11   0  13       28.09       55.70     12.97 o 
  12   0  13        8.10       14.30     13.51 o 
  13   0  13        6.79        5.82     16.21 o 
  14   0  13        5.06        3.17     14.00 o 
  15   0  13        0.05        6.07     12.79 o 
  16   0  13        6.94       -0.91     13.29 o 
  17   0  13       41.51       75.93     16.18 o 
  18   0  13       53.16       63.16     18.13 o 
  19   0  13        0.73      -17.10     19.60 o 
  20   0  13        3.01       20.00     23.51 o 
  21   0  13        0.48       -1.91     11.11 o 
  22   0  13        2.14      -16.82     16.82 o 
 -21   1  13       15.01       10.39      8.45 o 
 -20   1  13       12.70       13.81      9.38 o 
 -19   1  13       28.24       13.53     12.00 o 
 -18   1  13        8.13       29.36     11.13 o 
 -17   1  13        7.83        9.90     12.47 o 
 -16   1  13       74.01       77.85     16.83 o 
 -15   1  13       18.23       14.41     15.91 o 
 -14   1  13        6.43       13.85     14.10 o 
 -13   1  13        3.07       31.01     14.07 o 
 -12   1  13       61.19       47.70     15.09 o 
 -11   1  13        4.22      -16.03     16.03 o 
 -10   1  13       26.54        2.46     19.05 o 
  -9   1  13       73.07       74.39     19.44 o 
  -8   1  13       31.73       18.84     16.45 o 
  -7   1  13       93.39       79.37     21.02 o 
  -6   1  13       90.59       72.83     20.11 o 
  -5   1  13       96.50      122.54     20.68 o 
  -4   1  13       44.00       27.36     19.68 o 
  -3   1  13       11.07        8.63     16.63 o 
  -2   1  13       26.86       24.67     17.27 o 
  -1   1  13        2.97       -7.40     22.83 o 
   0   1  13      133.53      191.12     21.14 o 
   1   1  13        3.37        1.24     21.13 o 
   2   1  13       27.71       48.24     17.26 o 
   3   1  13       11.10       22.33     18.02 o 
   4   1  13       41.96       36.18     19.71 o 
   5   1  13       95.38       71.71     18.93 o 
   6   1  13       91.15       51.99     21.54 o 
   7   1  13       94.91       87.21     19.99 o 
   8   1  13       32.30       24.61     17.23 o 
   9   1  13       74.19      108.00     20.77 o 
  10   1  13       26.71       20.16     18.16 o 
  11   1  13        4.33       -1.38     18.78 o 
  12   1  13       60.11       33.24     18.93 o 
  13   1  13        3.19      -19.69     19.69 o 
  14   1  13        7.02      -10.13     18.87 o 
  15   1  13       18.27        8.72     20.02 o 
  16   1  13       73.70       53.44     24.45 o 
  17   1  13        7.57       34.54     18.32 o 
  18   1  13        8.03      -22.78     22.78 o 
  19   1  13       27.70       57.69     19.81 o 
  20   1  13       12.02      -12.06     20.47 o 
  21   1  13       14.38      -10.37     20.19 o 
 -19   2  13       14.78       24.40      8.85 o 
 -18   2  13        7.07        0.00     11.30 o 
 -17   2  13       13.86       -0.88     12.54 o 
 -16   2  13       17.28       11.83     14.05 o 
 -15   2  13        4.70        3.11     14.01 o 
 -14   2  13        4.42      -13.73     13.73 o 
 -13   2  13        1.37       13.43     12.61 o 
 -12   2  13       89.12       70.33     19.77 o 
 -11   2  13        4.04        1.13     16.58 o 
 -10   2  13       36.58       45.30     15.75 o 
  -9   2  13        2.54       14.37     14.10 o 
  -8   2  13       45.31       21.64     16.10 o 
  -7   2  13      118.02      144.47     19.85 o 
  -6   2  13       66.02       18.09     20.30 o 
  -5   2  13       63.51       64.76     18.06 o 
  -4   2  13       17.68       34.59     16.18 o 
  -3   2  13       46.03       48.79     14.25 o 
  -2   2  13       16.58       33.32     16.65 o 
  -1   2  13       10.88       16.65     15.12 o 
   0   2  13       12.33       17.78     14.27 o 
   1   2  13       11.15      -13.01     14.82 o 
   2   2  13       17.44        5.87     15.93 o 
   3   2  13       48.16       45.27     17.60 o 
   4   2  13       16.85       22.77     14.94 o 
   5   2  13       64.45       32.54     18.58 o 
   6   2  13       65.17       52.41     19.99 o 
   7   2  13      117.67      109.74     18.05 o 
   8   2  13       45.23       51.21     18.51 o 
   9   2  13        2.60       17.74     18.44 o 
  10   2  13       35.86       60.79     16.68 o 
  11   2  13        4.34        5.26     14.78 o 
  12   2  13       88.22       90.70     22.59 o 
  13   2  13        1.73      -12.54     18.74 o 
  14   2  13        4.42      -12.78     18.31 o 
  15   2  13        4.61       10.26     18.03 o 
  16   2  13       17.53       31.78     19.36 o 
  17   2  13       13.22       40.50     18.02 o 
  18   2  13        7.40       22.45     19.75 o 
  19   2  13       14.24      -22.34     22.34 o 
 -16   3  13       10.44       22.88      9.59 o 
 -15   3  13       27.61       -1.85     12.45 o 
 -14   3  13       22.69       15.33     12.33 o 
 -13   3  13        8.92        5.03     13.17 o 
 -12   3  13       19.99       19.87     13.82 o 
 -11   3  13       18.85       31.24     14.39 o 
 -10   3  13        2.61        9.93     13.96 o 
  -9   3  13       19.19      -10.15     15.45 o 
  -8   3  13       27.30       53.73     16.10 o 
  -7   3  13        5.60       14.98     13.29 o 
  -6   3  13        2.90       -4.66     15.72 o 
  -5   3  13       36.82       51.34     16.04 o 
  -4   3  13        0.04        3.51     15.31 o 
  -3   3  13       49.34       63.31     16.30 o 
  -2   3  13       91.15      104.55     18.67 o 
  -1   3  13      106.15       94.12     21.05 o 
   0   3  13       25.47       23.54     16.88 o 
   1   3  13      104.64       80.41     21.03 o 
   2   3  13       92.41       86.84     20.30 o 
   3   3  13       49.70       51.41     17.65 o 
   4   3  13        0.03        4.78     16.14 o 
   5   3  13       36.26       37.72     16.72 o 
   6   3  13        2.84        3.65     15.22 o 
   7   3  13        5.88        7.47     16.50 o 
   8   3  13       27.46       15.28     18.45 o 
   9   3  13       19.07       13.02     17.40 o 
  10   3  13        2.43      -10.61     16.78 o 
  11   3  13       18.27       47.81     16.97 o 
  12   3  13       20.07       19.70     19.55 o 
  13   3  13        8.89       36.38     18.61 o 
  14   3  13       23.35       61.68     21.09 o 
  15   3  13       27.49       20.34     22.37 o 
  16   3  13       10.77        3.26     20.47 o 
 -11   4  13       13.79       15.26     11.61 o 
 -10   4  13        8.54      -12.73     12.73 o 
  -9   4  13       29.63        1.99     14.65 o 
  -8   4  13       36.08       23.24     14.36 o 
  -7   4  13        4.33        7.26     14.21 o 
  -6   4  13       12.37       21.27     14.38 o 
  -5   4  13        9.57       -4.38     14.46 o 
  -4   4  13       14.98        8.84     14.38 o 
  -3   4  13        3.86       20.19     13.13 o 
  -2   4  13       13.39       34.10     17.22 o 
  -1   4  13       28.14       24.18     15.57 o 
   0   4  13       12.28        5.79     16.55 o 
   1   4  13       27.80        1.15     16.84 o 
   2   4  13       13.32       23.86     17.37 o 
   3   4  13        3.63        6.09     14.51 o 
   4   4  13       15.22       20.80     15.84 o 
   5   4  13        9.62      -11.23     15.41 o 
   6   4  13       12.06        5.08     18.11 o 
   7   4  13        4.68       22.00     16.75 o 
   8   4  13       35.79       43.73     19.70 o 
   9   4  13       29.30       12.20     19.87 o 
  10   4  13        8.54       50.40     17.14 o 
  11   4  13       13.57      -19.56     19.56 o 
   0   0  14        1.26       15.80     17.12 o 
   1   0  14        2.71      -15.26     15.26 o 
   2   0  14        0.12      -14.27     14.27 o 
   3   0  14       56.32       49.70     15.56 o 
   4   0  14        5.77        1.12     15.47 o 
   5   0  14       36.65       17.14     16.57 o 
   6   0  14       11.16       14.49     13.84 o 
   7   0  14        1.09       -8.52     15.75 o 
   8   0  14       19.51        8.42     24.08 o 
   9   0  14       42.83       31.67     27.87 o 
  10   0  14       18.67       25.65     14.09 o 
  11   0  14       22.03        8.60     18.83 o 
  12   0  14        3.00       16.00     12.56 o 
  13   0  14       29.72       18.95     13.96 o 
  14   0  14       62.21       76.06     20.76 o 
  15   0  14       12.27       -4.42     13.83 o 
  16   0  14        2.62       16.25     20.68 o 
  17   0  14       18.13       35.78     13.15 o 
  18   0  14        0.12       -4.57     10.53 o 
  19   0  14       11.37       -2.60     11.97 o 
 -18   1  14       11.34       13.47      9.86 o 
 -17   1  14        3.62       18.83      9.57 o 
 -16   1  14       54.80       53.14     13.62 o 
 -15   1  14        7.43        4.79     12.08 o 
 -14   1  14        0.05       -3.00     12.82 o 
 -13   1  14       14.03      -14.88     14.88 o 
 -12   1  14       14.27       -3.33     15.75 o 
 -11   1  14        2.30       11.66     13.00 o 
 -10   1  14        7.65       21.76     13.23 o 
  -9   1  14       30.53       26.06     15.61 o 
  -8   1  14       11.27       12.56     17.34 o 
  -7   1  14      106.73      125.48     18.08 o 
  -6   1  14       12.13       -5.15     19.33 o 
  -5   1  14       15.23       27.38     15.43 o 
  -4   1  14       30.49       11.81     17.86 o 
  -3   1  14       17.28       41.04     16.57 o 
  -2   1  14       47.45       82.31     17.60 o 
  -1   1  14       13.99       31.96     17.87 o 
   0   1  14        4.28        6.69     19.03 o 
   1   1  14       14.40        6.72     18.34 o 
   2   1  14       46.74       33.89     19.93 o 
   3   1  14       17.42       20.44     18.45 o 
   4   1  14       29.65       -9.55     20.18 o 
   5   1  14       16.06       20.83     16.82 o 
   6   1  14       12.61       19.62     16.22 o 
   7   1  14      109.10       62.19     20.58 o 
   8   1  14       11.43       28.65     17.65 o 
   9   1  14       30.86      -11.62     18.44 o 
  10   1  14        7.62        0.00     19.06 o 
  11   1  14        2.49       -7.43     18.75 o 
  12   1  14       14.74       21.19     17.94 o 
  13   1  14       13.41       16.96     20.66 o 
  14   1  14        0.05      -19.78     19.78 o 
  15   1  14        7.01       -3.20     20.67 o 
  16   1  14       54.77       92.02     21.17 o 
  17   1  14        3.86        7.96     20.49 o 
  18   1  14       11.79       57.10     18.99 o 
 -16   2  14        3.02      -11.21     11.21 o 
 -15   2  14       22.78       11.78     12.19 o 
 -14   2  14        6.17       25.11     11.96 o 
 -13   2  14        2.32       -3.04     13.35 o 
 -12   2  14       20.06       -5.34     13.71 o 
 -11   2  14        3.33       -3.32     13.82 o 
 -10   2  14        5.00      -16.11     16.11 o 
  -9   2  14        3.22       -2.41     15.18 o 
  -8   2  14       16.68        3.60     16.55 o 
  -7   2  14       14.21       34.37     15.85 o 
  -6   2  14        9.72       16.19     16.97 o 
  -5   2  14       14.73       21.26     16.21 o 
  -4   2  14       10.30        8.90     17.79 o 
  -3   2  14       15.52       22.90     16.49 o 
  -2   2  14       80.14       84.32     20.77 o 
  -1   2  14       96.93       60.42     21.07 o 
   0   2  14        4.52       -1.26     16.46 o 
   1   2  14       97.38       83.16     21.04 o 
   2   2  14       78.75       64.13     20.01 o 
   3   2  14       15.08        0.00     19.69 o 
   4   2  14       10.21       21.36     17.80 o 
   5   2  14       15.25       -8.17     16.60 o 
   6   2  14       10.04       15.13     17.42 o 
   7   2  14       14.25       11.17     19.43 o 
   8   2  14       16.41       48.24     18.56 o 
   9   2  14        2.84      -18.44     18.44 o 
  10   2  14        5.30        7.45     18.19 o 
  11   2  14        3.17        0.00     20.51 o 
  12   2  14       20.15        3.05     19.71 o 
  13   2  14        2.10      -17.81     21.38 o 
  14   2  14        5.80      -22.49     22.49 o 
  15   2  14       23.47       -3.51     22.66 o 
  16   2  14        2.93      -23.63     23.63 o 
 -13   3  14        2.86        1.79     11.82 o 
 -12   3  14       13.67        5.79     12.70 o 
 -11   3  14       33.91       19.24     12.70 o 
 -10   3  14       17.68       16.89     13.33 o 
  -9   3  14        3.01       24.06     13.89 o 
  -8   3  14        2.93       25.95     12.98 o 
  -7   3  14        0.15      -14.00     14.00 o 
  -6   3  14        7.01       30.83     14.32 o 
  -5   3  14       30.75       21.68     16.94 o 
  -4   3  14       28.89       40.43     17.92 o 
  -3   3  14       10.79       -4.93     16.77 o 
  -2   3  14       34.87       38.96     17.79 o 
  -1   3  14        8.81       36.96     15.50 o 
   0   3  14        6.88       16.72     16.47 o 
   1   3  14        9.06       45.68     15.22 o 
   2   3  14       34.48       31.72     18.96 o 
   3   3  14       10.93       41.54     17.17 o 
   4   3  14       28.11       43.65     17.11 o 
   5   3  14       30.60        2.73     18.43 o 
   6   3  14        7.57        8.45      1.98 o 
   7   3  14        0.20       -8.72     16.73 o 
   8   3  14        2.86      -20.04     20.04 o 
   9   3  14        3.10       18.55     19.28 o 
  10   3  14       17.52       22.42     18.99 o 
  11   3  14       34.36       33.30     23.48 o 
  12   3  14       13.70       26.08     21.49 o 
  -3   4  14        0.06       11.69     14.53 o 
  -2   4  14        0.20      -17.05     17.05 o 
  -1   4  14        2.85        7.37     16.53 o 
   0   4  14       10.99      -10.09     16.04 o 
   1   4  14        2.83        6.47     17.15 o 
   2   4  14        0.24       26.71     15.04 o 
   3   4  14        0.05       12.33     15.17 o 
   1   0  15       91.40       84.83     14.63 o 
   2   0  15       33.71       45.88     13.44 o 
   3   0  15       47.96       51.12     19.92 o 
   4   0  15        7.53       -5.91     23.03 o 
   5   0  15        0.01        0.00     14.99 o 
   6   0  15       13.55        2.19     25.44 o 
   7   0  15        0.23       -5.04     12.30 o 
   8   0  15        0.21       -6.04     13.12 o 
   9   0  15        0.36       -6.78     12.44 o 
  10   0  15       31.00       39.06     23.03 o 
  11   0  15       43.35       63.39     17.80 o 
  12   0  15        0.56        2.69     11.30 o 
  13   0  15        3.08      -14.56     19.40 o 
  14   0  15        2.72       14.17     10.97 o 
  15   0  15        0.05       -3.69     32.17 o 
 -14   1  15        4.17      -10.08     10.08 o 
 -13   1  15       44.54       30.63     11.60 o 
 -12   1  15       11.76       -9.58     13.38 o 
 -11   1  15       12.58      -10.21     13.02 o 
 -10   1  15       13.73       13.90     13.38 o 
  -9   1  15       13.39       14.61     14.06 o 
  -8   1  15        6.68       15.14     15.14 o 
  -7   1  15       18.03       20.51     15.57 o 
  -6   1  15       37.24       11.14     18.16 o 
  -5   1  15       19.62       20.31     16.05 o 
  -4   1  15       34.03       29.92     16.49 o 
  -3   1  15       42.97       29.13     17.96 o 
  -2   1  15        5.53      -16.10     19.43 o 
  -1   1  15       20.58      -17.78     21.59 o 
   0   1  15        7.40       40.05     17.88 o 
   1   1  15       20.47        5.64     19.25 o 
   2   1  15        5.19        6.60      1.68 o 
   3   1  15       43.79       12.98     22.11 o 
   4   1  15       33.38       53.75     19.90 o 
   5   1  15       19.44       23.45     19.27 o 
   6   1  15       37.11       29.73     22.22 o 
   7   1  15       17.39        4.52     20.35 o 
   8   1  15        6.86       13.75     20.26 o 
   9   1  15       13.39       -7.73     20.15 o 
  10   1  15       13.44       39.26     19.71 o 
  11   1  15       12.49       52.40     19.69 o 
  12   1  15       11.38        8.00     19.17 o 
  13   1  15       44.11       47.12     23.41 o 
  14   1  15        4.48      -11.45     22.59 o 
 -12   2  15        3.35       -9.47     12.11 o 
 -11   2  15       22.41       28.07     12.66 o 
 -10   2  15       18.73       27.39     13.02 o 
  -9   2  15        0.33      -12.12     14.61 o 
  -8   2  15        2.26       -8.06     14.82 o 
  -7   2  15       31.44       45.21     14.12 o 
  -6   2  15       11.23       28.16     15.85 o 
  -5   2  15       40.49       50.27     17.61 o 
  -4   2  15       21.10       28.32     16.86 o 
  -3   2  15        0.83        6.58     15.74 o 
  -2   2  15        1.90      -16.10     17.67 o 
  -1   2  15        0.51      -14.93     18.96 o 
   0   2  15        0.62       13.82     18.20 o 
   1   2  15        0.44       14.04     18.76 o 
   2   2  15        2.01       -2.82     19.75 o 
   3   2  15        0.79        5.86     18.04 o 
   4   2  15       21.73       32.68     19.46 o 
   5   2  15       40.76       33.31     21.82 o 
   6   2  15       10.69        9.28     19.30 o 
   7   2  15       31.22       74.67     20.23 o 
   8   2  15        2.26        0.00     19.66 o 
   9   2  15        0.29       10.10     19.71 o 
  10   2  15       19.46        8.69     21.72 o 
  11   2  15       22.93       72.01     21.37 o 
  12   2  15        3.29      -23.39     23.39 o 
  -6   3  15        0.86       -2.34     15.22 o 
  -5   3  15       10.18       42.88     14.00 o 
  -4   3  15        3.97      -16.97     16.97 o 
  -3   3  15        6.79        3.94     17.32 o 
  -2   3  15       32.35        4.07     19.00 o 
  -1   3  15        4.31        0.00     15.89 o 
   0   3  15        6.36       28.34     19.46 o 
   1   3  15        4.36       14.63     17.31 o 
   2   3  15       32.67       43.53     18.73 o 
   3   3  15        6.91       13.87     19.80 o 
   4   3  15        4.01        4.80     18.47 o 
   5   3  15       10.11      -23.05     23.05 o 
   6   3  15        0.84      -20.54     21.00 o 
   0   0  16       72.13       40.77     17.97 o 
   1   0  16        2.15       18.57     11.30 o 
   2   0  16        1.26      -11.13     11.13 o 
   3   0  16       10.92       16.25     16.31 o 
   4   0  16        4.03        5.59     15.24 o 
   5   0  16       13.21        3.74     12.57 o 
   6   0  16       50.25       26.69     13.14 o 
   7   0  16        1.60       18.80     19.19 o 
   8   0  16       54.78       58.80     11.54 o 
   9   0  16        4.77       29.45     14.63 o 
  10   0  16        3.10        3.09     10.84 o 
  -9   1  16       18.29       10.39     13.29 o 
  -8   1  16        4.93        2.00     13.01 o 
  -7   1  16       16.19        5.31     12.53 o 
  -6   1  16        3.69       32.93     11.38 o 
  -5   1  16        2.54      -15.35     15.35 o 
  -4   1  16        2.08       32.01     13.11 o 
  -3   1  16       21.79       29.42     16.95 o 
  -2   1  16       10.71      -17.16     17.16 o 
  -1   1  16       11.86      -19.63     19.63 o 
   0   1  16       92.40       58.50     20.89 o 
   1   1  16       11.33       19.04     20.58 o 
   2   1  16       11.04       -4.19     16.53 o 
   3   1  16       22.02       -8.54     20.01 o 
   4   1  16        1.91       21.64     16.37 o 
   5   1  16        2.19       13.29     18.23 o 
   6   1  16        3.60       29.91     16.89 o 
   7   1  16       16.03      -12.14     18.15 o 
   8   1  16        5.11        9.28     18.98 o 
   9   1  16       18.05        7.91     19.20 o 
  -4   2  16        7.33      -10.01     16.43 o 
  -3   2  16        2.84       16.90     14.32 o 
  -2   2  16        1.82        8.05     16.22 o 
  -1   2  16        1.30      -17.95     17.95 o 
   0   2  16        0.20       -4.31     18.16 o 
   1   2  16        1.29       -8.90     18.86 o 
   2   2  16        1.66        6.10     17.08 o 
   3   2  16        2.72       -7.86     21.58 o 
   4   2  16        7.18       27.81     20.00 o 
                                                 
